# Supplementary material for: No Evidence that Selection on Synonymous Codon Usage Affects Patterns of Protein Evolution in Bacteria
Source: Genome Biol Evol. 2023 Dec 27;16(2):evad232. doi: 10.1093/gbe/evad232 (PMC10849182; doi:10.1093/gbe/evad232)
Supplement: evad232_Supplementary_Data [file evad232_supplementary_data.zip]

Archive with 7 entries (7 files):
- FileS2.pdf
- Supplementary_material_r4.pdf
- TableS1.csv
- TableS2.csv
- TableS4.csv
- TableS5.csv
- FileS1.pdf
