# Supplementary material for: No Evidence that Selection on Synonymous Codon Usage Affects Patterns of Protein Evolution in Bacteria
Source: Genome Biol Evol. 2023 Dec 27;16(2):evad232. doi: 10.1093/gbe/evad232 (PMC10849182; doi:10.1093/gbe/evad232)
Supplement: evad232_Supplementary_Data [file evad232_supplementary_data.zip › TableS1.csv]

species	outgroup	aa_mut	codon_mut	aa_ancestral	aa_derived	rscu_ancestral	rscu_derived	log_rscu	n_poly	N	fold
ecoli	efergusonii	Lys>Asn	AAA>AAC	Lys	Asn	1.56930693069307	1.70184696569921	0.0811	42	11461	2-fold
ecoli	efergusonii	Lys>Asn	AAA>AAT	Lys	Asn	1.56930693069307	0.298153034300792	-1.6605	45	11461	2-fold
ecoli	efergusonii	Lys>Gln	AAA>CAA	Lys	Gln	1.56930693069307	0.359493670886076	-1.4735	46	11461	2-fold
ecoli	efergusonii	Lys>Glu	AAA>GAA	Lys	Glu	1.56930693069307	1.56639566395664	-0.0019	48	11461	2-fold
ecoli	efergusonii	Asn>Lys	AAC>AAA	Asn	Lys	1.636	1.57652303120357	-0.037	42	6274	2-fold
ecoli	efergusonii	Asn>Lys	AAC>AAG	Asn	Lys	1.636	0.423476968796434	-1.3513	22	6274	2-fold
ecoli	efergusonii	Asn>His	AAC>CAC	Asn	His	1.636	1.50259067357513	-0.0851	23	6274	2-fold
ecoli	efergusonii	Asn>Asp	AAC>GAC	Asn	Asp	1.636	1.2135231316726	-0.2987	22	6274	2-fold
ecoli	efergusonii	Asn>Tyr	AAC>TAC	Asn	Tyr	1.636	1.42967244701349	-0.1348	10	6274	2-fold
ecoli	efergusonii	Lys>Asn	AAG>AAC	Lys	Asn	0.430693069306931	1.70184696569921	1.3739	4	2947	2-fold
ecoli	efergusonii	Lys>Asn	AAG>AAT	Lys	Asn	0.430693069306931	0.298153034300792	-0.3677	19	2947	2-fold
ecoli	efergusonii	Lys>Gln	AAG>CAG	Lys	Gln	0.430693069306931	1.64050632911392	1.3372	15	2947	2-fold
ecoli	efergusonii	Lys>Glu	AAG>GAG	Lys	Glu	0.430693069306931	0.43360433604336	0.0067	8	2947	2-fold
ecoli	efergusonii	Asn>Lys	AAT>AAA	Asn	Lys	0.364	1.57652303120357	1.4656	17	4252	2-fold
ecoli	efergusonii	Asn>Lys	AAT>AAG	Asn	Lys	0.364	0.423476968796434	0.1513	8	4252	2-fold
ecoli	efergusonii	Asn>His	AAT>CAT	Asn	His	0.364	0.49740932642487	0.3122	27	4252	2-fold
ecoli	efergusonii	Asn>Asp	AAT>GAT	Asn	Asp	0.364	0.786476868327402	0.7703	42	4252	2-fold
ecoli	efergusonii	Asn>Tyr	AAT>TAT	Asn	Tyr	0.364	0.570327552986512	0.449	9	4252	2-fold
ecoli	efergusonii	Gln>Lys	CAA>AAA	Gln	Lys	0.404929577464789	1.57652303120357	1.3591	46	4273	2-fold
ecoli	efergusonii	Gln>His	CAA>CAC	Gln	His	0.404929577464789	1.50259067357513	1.3111	18	4273	2-fold
ecoli	efergusonii	Gln>His	CAA>CAT	Gln	His	0.404929577464789	0.49740932642487	0.2057	26	4273	2-fold
ecoli	efergusonii	Gln>Glu	CAA>GAA	Gln	Glu	0.404929577464789	1.56639566395664	1.3526	39	4273	2-fold
ecoli	efergusonii	His>Asn	CAC>AAC	His	Asn	1.44871794871795	1.70184696569921	0.161	9	2941	2-fold
ecoli	efergusonii	His>Gln	CAC>CAA	His	Gln	1.44871794871795	0.359493670886076	-1.3935	17	2941	2-fold
ecoli	efergusonii	His>Gln	CAC>CAG	His	Gln	1.44871794871795	1.64050632911392	0.1243	8	2941	2-fold
ecoli	efergusonii	His>Asp	CAC>GAC	His	Asp	1.44871794871795	1.2135231316726	-0.1771	2	2941	2-fold
ecoli	efergusonii	His>Tyr	CAC>TAC	His	Tyr	1.44871794871795	1.42967244701349	-0.0132	46	2941	2-fold
ecoli	efergusonii	Gln>Lys	CAG>AAG	Gln	Lys	1.59507042253521	0.423476968796434	-1.326	50	9021	2-fold
ecoli	efergusonii	Gln>His	CAG>CAC	Gln	His	1.59507042253521	1.50259067357513	-0.0597	27	9021	2-fold
ecoli	efergusonii	Gln>His	CAG>CAT	Gln	His	1.59507042253521	0.49740932642487	-1.1651	74	9021	2-fold
ecoli	efergusonii	Gln>Glu	CAG>GAG	Gln	Glu	1.59507042253521	0.43360433604336	-1.3024	31	9021	2-fold
ecoli	efergusonii	His>Asn	CAT>AAT	His	Asn	0.551282051282051	0.298153034300792	-0.6145	29	3715	2-fold
ecoli	efergusonii	His>Gln	CAT>CAA	His	Gln	0.551282051282051	0.359493670886076	-0.4275	15	3715	2-fold
ecoli	efergusonii	His>Gln	CAT>CAG	His	Gln	0.551282051282051	1.64050632911392	1.0904	14	3715	2-fold
ecoli	efergusonii	His>Asp	CAT>GAT	His	Asp	0.551282051282051	0.786476868327402	0.3553	5	3715	2-fold
ecoli	efergusonii	His>Tyr	CAT>TAT	His	Tyr	0.551282051282051	0.570327552986512	0.034	94	3715	2-fold
ecoli	efergusonii	Glu>Lys	GAA>AAA	Glu	Lys	1.50528169014085	1.57652303120357	0.0462	147	13807	2-fold
ecoli	efergusonii	Glu>Gln	GAA>CAA	Glu	Gln	1.50528169014085	0.359493670886076	-1.4318	42	13807	2-fold
ecoli	efergusonii	Glu>Asp	GAA>GAC	Glu	Asp	1.50528169014085	1.2135231316726	-0.2154	125	13807	2-fold
ecoli	efergusonii	Glu>Asp	GAA>GAT	Glu	Asp	1.50528169014085	0.786476868327402	-0.6491	124	13807	2-fold
ecoli	efergusonii	Asp>Asn	GAC>AAC	Asp	Asn	1.14385964912281	1.70184696569921	0.3973	94	5466	2-fold
ecoli	efergusonii	Asp>His	GAC>CAC	Asp	His	1.14385964912281	1.50259067357513	0.2728	3	5466	2-fold
ecoli	efergusonii	Asp>Glu	GAC>GAA	Asp	Glu	1.14385964912281	1.56639566395664	0.3143	65	5466	2-fold
ecoli	efergusonii	Asp>Glu	GAC>GAG	Asp	Glu	1.14385964912281	0.43360433604336	-0.9699	42	5466	2-fold
ecoli	efergusonii	Asp>Tyr	GAC>TAC	Asp	Tyr	1.14385964912281	1.42967244701349	0.223	10	5466	2-fold
ecoli	efergusonii	Glu>Lys	GAG>AAG	Glu	Lys	0.494718309859155	0.423476968796434	-0.1555	62	5041	2-fold
ecoli	efergusonii	Glu>Gln	GAG>CAG	Glu	Gln	0.494718309859155	1.64050632911392	1.1986	16	5041	2-fold
ecoli	efergusonii	Glu>Asp	GAG>GAC	Glu	Asp	0.494718309859155	1.2135231316726	0.8972	33	5041	2-fold
ecoli	efergusonii	Glu>Asp	GAG>GAT	Glu	Asp	0.494718309859155	0.786476868327402	0.4635	83	5041	2-fold
ecoli	efergusonii	Asp>Asn	GAT>AAT	Asp	Asn	0.856140350877193	0.298153034300792	-1.0546	182	9882	2-fold
ecoli	efergusonii	Asp>His	GAT>CAT	Asp	His	0.856140350877193	0.49740932642487	-0.5429	12	9882	2-fold
ecoli	efergusonii	Asp>Glu	GAT>GAA	Asp	Glu	0.856140350877193	1.56639566395664	0.604	111	9882	2-fold
ecoli	efergusonii	Asp>Glu	GAT>GAG	Asp	Glu	0.856140350877193	0.43360433604336	-0.6802	111	9882	2-fold
ecoli	efergusonii	Asp>Tyr	GAT>TAT	Asp	Tyr	0.856140350877193	0.570327552986512	-0.4062	28	9882	2-fold
ecoli	efergusonii	Tyr>Asn	TAC>AAC	Tyr	Asn	1.24390243902439	1.70184696569921	0.3134	6	3524	2-fold
ecoli	efergusonii	Tyr>His	TAC>CAC	Tyr	His	1.24390243902439	1.50259067357513	0.1889	12	3524	2-fold
ecoli	efergusonii	Tyr>Asp	TAC>GAC	Tyr	Asp	1.24390243902439	1.2135231316726	-0.0247	8	3524	2-fold
ecoli	efergusonii	Tyr>Cys	TAC>TGC	Tyr	Cys	1.24390243902439	1.2	-0.0359	5	3524	2-fold
ecoli	efergusonii	Tyr>Phe	TAC>TTC	Tyr	Phe	1.24390243902439	1.53495007132668	0.2102	22	3524	2-fold
ecoli	efergusonii	Tyr>Asn	TAT>AAT	Tyr	Asn	0.75609756097561	0.298153034300792	-0.9304	4	4514	2-fold
ecoli	efergusonii	Tyr>His	TAT>CAT	Tyr	His	0.75609756097561	0.49740932642487	-0.4187	14	4514	2-fold
ecoli	efergusonii	Tyr>Asp	TAT>GAT	Tyr	Asp	0.75609756097561	0.786476868327402	0.0394	4	4514	2-fold
ecoli	efergusonii	Tyr>Cys	TAT>TGT	Tyr	Cys	0.75609756097561	0.8	0.0564	6	4514	2-fold
ecoli	efergusonii	Tyr>Phe	TAT>TTT	Tyr	Phe	0.75609756097561	0.465049928673324	-0.4859	47	4514	2-fold
ecoli	efergusonii	Cys>Tyr	TGC>TAC	Cys	Tyr	1.1	1.42967244701349	0.2621	12	1701	2-fold
ecoli	efergusonii	Cys>Phe	TGC>TTC	Cys	Phe	1.1	1.53495007132668	0.3332	2	1701	2-fold
ecoli	efergusonii	Cys>Tyr	TGT>TAT	Cys	Tyr	0.9	0.570327552986512	-0.4561	11	1315	2-fold
ecoli	efergusonii	Cys>Phe	TGT>TTT	Cys	Phe	0.9	0.465049928673324	-0.6601	2	1315	2-fold
ecoli	efergusonii	Phe>Tyr	TTC>TAC	Phe	Tyr	1.35174953959484	1.42967244701349	0.056	16	5130	2-fold
ecoli	efergusonii	Phe>Cys	TTC>TGC	Phe	Cys	1.35174953959484	1.2	-0.1191	5	5130	2-fold
ecoli	efergusonii	Phe>Tyr	TTT>TAT	Phe	Tyr	0.648250460405157	0.570327552986512	-0.128	35	6557	2-fold
ecoli	efergusonii	Phe>Cys	TTT>TGT	Phe	Cys	0.648250460405157	0.8	0.2103	4	6557	2-fold
ecoli	ealbertii	Lys>Asn	AAA>AAC	Lys	Asn	1.56930693069307	1.70184696569921	0.0811	44	11512	2-fold
ecoli	ealbertii	Lys>Asn	AAA>AAT	Lys	Asn	1.56930693069307	0.298153034300792	-1.6605	43	11512	2-fold
ecoli	ealbertii	Lys>Gln	AAA>CAA	Lys	Gln	1.56930693069307	0.359493670886076	-1.4735	51	11512	2-fold
ecoli	ealbertii	Lys>Glu	AAA>GAA	Lys	Glu	1.56930693069307	1.56639566395664	-0.0019	50	11512	2-fold
ecoli	ealbertii	Asn>Lys	AAC>AAA	Asn	Lys	1.636	1.57652303120357	-0.037	43	6324	2-fold
ecoli	ealbertii	Asn>Lys	AAC>AAG	Asn	Lys	1.636	0.423476968796434	-1.3513	21	6324	2-fold
ecoli	ealbertii	Asn>His	AAC>CAC	Asn	His	1.636	1.50259067357513	-0.0851	21	6324	2-fold
ecoli	ealbertii	Asn>Asp	AAC>GAC	Asn	Asp	1.636	1.2135231316726	-0.2987	21	6324	2-fold
ecoli	ealbertii	Asn>Tyr	AAC>TAC	Asn	Tyr	1.636	1.42967244701349	-0.1348	9	6324	2-fold
ecoli	ealbertii	Lys>Asn	AAG>AAC	Lys	Asn	0.430693069306931	1.70184696569921	1.3739	5	2954	2-fold
ecoli	ealbertii	Lys>Asn	AAG>AAT	Lys	Asn	0.430693069306931	0.298153034300792	-0.3677	18	2954	2-fold
ecoli	ealbertii	Lys>Gln	AAG>CAG	Lys	Gln	0.430693069306931	1.64050632911392	1.3372	16	2954	2-fold
ecoli	ealbertii	Lys>Glu	AAG>GAG	Lys	Glu	0.430693069306931	0.43360433604336	0.0067	9	2954	2-fold
ecoli	ealbertii	Asn>Lys	AAT>AAA	Asn	Lys	0.364	1.57652303120357	1.4656	18	4242	2-fold
ecoli	ealbertii	Asn>Lys	AAT>AAG	Asn	Lys	0.364	0.423476968796434	0.1513	8	4242	2-fold
ecoli	ealbertii	Asn>His	AAT>CAT	Asn	His	0.364	0.49740932642487	0.3122	26	4242	2-fold
ecoli	ealbertii	Asn>Asp	AAT>GAT	Asn	Asp	0.364	0.786476868327402	0.7703	47	4242	2-fold
ecoli	ealbertii	Asn>Tyr	AAT>TAT	Asn	Tyr	0.364	0.570327552986512	0.449	10	4242	2-fold
ecoli	ealbertii	Gln>Lys	CAA>AAA	Gln	Lys	0.404929577464789	1.57652303120357	1.3591	46	4276	2-fold
ecoli	ealbertii	Gln>His	CAA>CAC	Gln	His	0.404929577464789	1.50259067357513	1.3111	19	4276	2-fold
ecoli	ealbertii	Gln>His	CAA>CAT	Gln	His	0.404929577464789	0.49740932642487	0.2057	28	4276	2-fold
ecoli	ealbertii	Gln>Glu	CAA>GAA	Gln	Glu	0.404929577464789	1.56639566395664	1.3526	40	4276	2-fold
ecoli	ealbertii	His>Asn	CAC>AAC	His	Asn	1.44871794871795	1.70184696569921	0.161	13	2958	2-fold
ecoli	ealbertii	His>Gln	CAC>CAA	His	Gln	1.44871794871795	0.359493670886076	-1.3935	16	2958	2-fold
ecoli	ealbertii	His>Gln	CAC>CAG	His	Gln	1.44871794871795	1.64050632911392	0.1243	8	2958	2-fold
ecoli	ealbertii	His>Asp	CAC>GAC	His	Asp	1.44871794871795	1.2135231316726	-0.1771	1	2958	2-fold
ecoli	ealbertii	His>Tyr	CAC>TAC	His	Tyr	1.44871794871795	1.42967244701349	-0.0132	48	2958	2-fold
ecoli	ealbertii	Gln>Lys	CAG>AAG	Gln	Lys	1.59507042253521	0.423476968796434	-1.326	51	9078	2-fold
ecoli	ealbertii	Gln>His	CAG>CAC	Gln	His	1.59507042253521	1.50259067357513	-0.0597	29	9078	2-fold
ecoli	ealbertii	Gln>His	CAG>CAT	Gln	His	1.59507042253521	0.49740932642487	-1.1651	76	9078	2-fold
ecoli	ealbertii	Gln>Glu	CAG>GAG	Gln	Glu	1.59507042253521	0.43360433604336	-1.3024	32	9078	2-fold
ecoli	ealbertii	His>Asn	CAT>AAT	His	Asn	0.551282051282051	0.298153034300792	-0.6145	26	3737	2-fold
ecoli	ealbertii	His>Gln	CAT>CAA	His	Gln	0.551282051282051	0.359493670886076	-0.4275	11	3737	2-fold
ecoli	ealbertii	His>Gln	CAT>CAG	His	Gln	0.551282051282051	1.64050632911392	1.0904	14	3737	2-fold
ecoli	ealbertii	His>Asp	CAT>GAT	His	Asp	0.551282051282051	0.786476868327402	0.3553	4	3737	2-fold
ecoli	ealbertii	His>Tyr	CAT>TAT	His	Tyr	0.551282051282051	0.570327552986512	0.034	98	3737	2-fold
ecoli	ealbertii	Glu>Lys	GAA>AAA	Glu	Lys	1.50528169014085	1.57652303120357	0.0462	146	13883	2-fold
ecoli	ealbertii	Glu>Gln	GAA>CAA	Glu	Gln	1.50528169014085	0.359493670886076	-1.4318	43	13883	2-fold
ecoli	ealbertii	Glu>Asp	GAA>GAC	Glu	Asp	1.50528169014085	1.2135231316726	-0.2154	122	13883	2-fold
ecoli	ealbertii	Glu>Asp	GAA>GAT	Glu	Asp	1.50528169014085	0.786476868327402	-0.6491	124	13883	2-fold
ecoli	ealbertii	Asp>Asn	GAC>AAC	Asp	Asn	1.14385964912281	1.70184696569921	0.3973	97	5501	2-fold
ecoli	ealbertii	Asp>His	GAC>CAC	Asp	His	1.14385964912281	1.50259067357513	0.2728	4	5501	2-fold
ecoli	ealbertii	Asp>Glu	GAC>GAA	Asp	Glu	1.14385964912281	1.56639566395664	0.3143	65	5501	2-fold
ecoli	ealbertii	Asp>Glu	GAC>GAG	Asp	Glu	1.14385964912281	0.43360433604336	-0.9699	41	5501	2-fold
ecoli	ealbertii	Asp>Tyr	GAC>TAC	Asp	Tyr	1.14385964912281	1.42967244701349	0.223	8	5501	2-fold
ecoli	ealbertii	Glu>Lys	GAG>AAG	Glu	Lys	0.494718309859155	0.423476968796434	-0.1555	58	5063	2-fold
ecoli	ealbertii	Glu>Gln	GAG>CAG	Glu	Gln	0.494718309859155	1.64050632911392	1.1986	16	5063	2-fold
ecoli	ealbertii	Glu>Asp	GAG>GAC	Glu	Asp	0.494718309859155	1.2135231316726	0.8972	33	5063	2-fold
ecoli	ealbertii	Glu>Asp	GAG>GAT	Glu	Asp	0.494718309859155	0.786476868327402	0.4635	79	5063	2-fold
ecoli	ealbertii	Asp>Asn	GAT>AAT	Asp	Asn	0.856140350877193	0.298153034300792	-1.0546	176	9906	2-fold
ecoli	ealbertii	Asp>His	GAT>CAT	Asp	His	0.856140350877193	0.49740932642487	-0.5429	13	9906	2-fold
ecoli	ealbertii	Asp>Glu	GAT>GAA	Asp	Glu	0.856140350877193	1.56639566395664	0.604	111	9906	2-fold
ecoli	ealbertii	Asp>Glu	GAT>GAG	Asp	Glu	0.856140350877193	0.43360433604336	-0.6802	118	9906	2-fold
ecoli	ealbertii	Asp>Tyr	GAT>TAT	Asp	Tyr	0.856140350877193	0.570327552986512	-0.4062	29	9906	2-fold
ecoli	ealbertii	Tyr>Asn	TAC>AAC	Tyr	Asn	1.24390243902439	1.70184696569921	0.3134	6	3557	2-fold
ecoli	ealbertii	Tyr>His	TAC>CAC	Tyr	His	1.24390243902439	1.50259067357513	0.1889	11	3557	2-fold
ecoli	ealbertii	Tyr>Asp	TAC>GAC	Tyr	Asp	1.24390243902439	1.2135231316726	-0.0247	8	3557	2-fold
ecoli	ealbertii	Tyr>Cys	TAC>TGC	Tyr	Cys	1.24390243902439	1.2	-0.0359	4	3557	2-fold
ecoli	ealbertii	Tyr>Phe	TAC>TTC	Tyr	Phe	1.24390243902439	1.53495007132668	0.2102	23	3557	2-fold
ecoli	ealbertii	Tyr>Asn	TAT>AAT	Tyr	Asn	0.75609756097561	0.298153034300792	-0.9304	4	4531	2-fold
ecoli	ealbertii	Tyr>His	TAT>CAT	Tyr	His	0.75609756097561	0.49740932642487	-0.4187	12	4531	2-fold
ecoli	ealbertii	Tyr>Asp	TAT>GAT	Tyr	Asp	0.75609756097561	0.786476868327402	0.0394	4	4531	2-fold
ecoli	ealbertii	Tyr>Cys	TAT>TGT	Tyr	Cys	0.75609756097561	0.8	0.0564	6	4531	2-fold
ecoli	ealbertii	Tyr>Phe	TAT>TTT	Tyr	Phe	0.75609756097561	0.465049928673324	-0.4859	45	4531	2-fold
ecoli	ealbertii	Cys>Tyr	TGC>TAC	Cys	Tyr	1.1	1.42967244701349	0.2621	13	1723	2-fold
ecoli	ealbertii	Cys>Phe	TGC>TTC	Cys	Phe	1.1	1.53495007132668	0.3332	2	1723	2-fold
ecoli	ealbertii	Cys>Tyr	TGT>TAT	Cys	Tyr	0.9	0.570327552986512	-0.4561	12	1336	2-fold
ecoli	ealbertii	Cys>Phe	TGT>TTT	Cys	Phe	0.9	0.465049928673324	-0.6601	2	1336	2-fold
ecoli	ealbertii	Phe>Tyr	TTC>TAC	Phe	Tyr	1.35174953959484	1.42967244701349	0.056	16	5195	2-fold
ecoli	ealbertii	Phe>Cys	TTC>TGC	Phe	Cys	1.35174953959484	1.2	-0.1191	6	5195	2-fold
ecoli	ealbertii	Phe>Tyr	TTT>TAT	Phe	Tyr	0.648250460405157	0.570327552986512	-0.128	37	6597	2-fold
ecoli	ealbertii	Phe>Cys	TTT>TGT	Phe	Cys	0.648250460405157	0.8	0.2103	4	6597	2-fold
spneumoniae	smitis	Lys>Gln	AAA>CAA	Lys	Gln	1.719876	1.889109	0.0938	58	12407	2-fold
spneumoniae	smitis	Lys>Glu	AAA>GAA	Lys	Glu	1.719876	1.729495	0.0056	69	12407	2-fold
spneumoniae	smitis	Lys>Asn	AAA>AAT	Lys	Asn	1.719876	0.5536481	-1.1334	25	12407	2-fold
spneumoniae	smitis	Lys>Asn	AAA>AAC	Lys	Asn	1.719876	1.446352	-0.1732	37	12407	2-fold
spneumoniae	smitis	Asn>Lys	AAC>AAG	Asn	Lys	1.495601	0.2869528	-1.6507	12	4097	2-fold
spneumoniae	smitis	Asn>Lys	AAC>AAA	Asn	Lys	1.495601	1.713047	0.1357	16	4097	2-fold
spneumoniae	smitis	Asn>Asp	AAC>GAC	Asn	Asp	1.495601	1.038668	-0.3646	25	4097	2-fold
spneumoniae	smitis	Asn>His	AAC>CAC	Asn	His	1.495601	1.544776	0.0323	10	4097	2-fold
spneumoniae	smitis	Asn>Tyr	AAC>TAC	Asn	Tyr	1.495601	1.493671	-0.0013	3	4097	2-fold
spneumoniae	smitis	Lys>Asn	AAG>AAT	Lys	Asn	0.2801245	0.5536481	0.6811	52	7648	2-fold
spneumoniae	smitis	Lys>Glu	AAG>GAG	Lys	Glu	0.2801245	0.2705047	-0.0349	32	7648	2-fold
spneumoniae	smitis	Lys>Asn	AAG>AAC	Lys	Asn	0.2801245	1.446352	1.6413	8	7648	2-fold
spneumoniae	smitis	Lys>Gln	AAG>CAG	Lys	Gln	0.2801245	0.1108911	-0.9261	24	7648	2-fold
spneumoniae	smitis	Asn>Asp	AAT>GAT	Asn	Asp	0.5043988	0.9613319	0.6449	67	7953	2-fold
spneumoniae	smitis	Asn>His	AAT>CAT	Asn	His	0.5043988	0.4552239	-0.1026	31	7953	2-fold
spneumoniae	smitis	Asn>Lys	AAT>AAA	Asn	Lys	0.5043988	1.713047	1.2225	25	7953	2-fold
spneumoniae	smitis	Asn>Tyr	AAT>TAT	Asn	Tyr	0.5043988	0.5063291	0.0038	10	7953	2-fold
spneumoniae	smitis	Asn>Lys	AAT>AAG	Asn	Lys	0.5043988	0.2869528	-0.5639	25	7953	2-fold
spneumoniae	smitis	Gln>Lys	CAA>AAA	Gln	Lys	1.890467	1.713047	-0.0985	109	8429	2-fold
spneumoniae	smitis	Gln>His	CAA>CAT	Gln	His	1.890467	0.4552239	-1.4236	16	8429	2-fold
spneumoniae	smitis	Gln>Glu	CAA>GAA	Gln	Glu	1.890467	1.729495	-0.089	27	8429	2-fold
spneumoniae	smitis	Gln>His	CAA>CAC	Gln	His	1.890467	1.544776	-0.2019	13	8429	2-fold
spneumoniae	smitis	His>Tyr	CAC>TAC	His	Tyr	1.535849	1.493671	-0.0278	49	2264	2-fold
spneumoniae	smitis	His>Gln	CAC>CAG	His	Gln	1.535849	0.1108911	-2.6275	4	2264	2-fold
spneumoniae	smitis	His>Asp	CAC>GAC	His	Asp	1.535849	1.038668	-0.3911	2	2264	2-fold
spneumoniae	smitis	His>Asn	CAC>AAC	His	Asn	1.535849	1.446352	-0.06	15	2264	2-fold
spneumoniae	smitis	His>Gln	CAC>CAA	His	Gln	1.535849	1.889109	0.207	12	2264	2-fold
spneumoniae	smitis	Gln>Lys	CAG>AAG	Gln	Lys	0.1095335	0.2869528	0.9625	37	4310	2-fold
spneumoniae	smitis	Gln>His	CAG>CAT	Gln	His	0.1095335	0.4552239	1.4239	56	4310	2-fold
spneumoniae	smitis	Gln>Glu	CAG>GAG	Gln	Glu	0.1095335	0.2705047	0.9035	22	4310	2-fold
spneumoniae	smitis	Gln>His	CAG>CAC	Gln	His	0.1095335	1.544776	2.6456	5	4310	2-fold
spneumoniae	smitis	His>Tyr	CAT>TAT	His	Tyr	0.4641509	0.5063291	0.087	107	3394	2-fold
spneumoniae	smitis	His>Asn	CAT>AAT	His	Asn	0.4641509	0.5536481	0.1763	19	3394	2-fold
spneumoniae	smitis	His>Gln	CAT>CAG	His	Gln	0.4641509	0.1108911	-1.431	10	3394	2-fold
spneumoniae	smitis	His>Gln	CAT>CAA	His	Gln	0.4641509	1.889109	1.4035	10	3394	2-fold
spneumoniae	smitis	His>Asp	CAT>GAT	His	Asp	0.4641509	0.9613319	0.728	1	3394	2-fold
spneumoniae	smitis	Glu>Asp	GAA>GAT	Glu	Asp	1.730924	0.9613319	-0.588	78	16501	2-fold
spneumoniae	smitis	Glu>Gln	GAA>CAA	Glu	Gln	1.730924	1.889109	0.0874	52	16501	2-fold
spneumoniae	smitis	Glu>Lys	GAA>AAA	Glu	Lys	1.730924	1.713047	-0.0104	260	16501	2-fold
spneumoniae	smitis	Glu>Asp	GAA>GAC	Glu	Asp	1.730924	1.038668	-0.5107	68	16501	2-fold
spneumoniae	smitis	Asp>Asn	GAC>AAC	Asp	Asn	1.041871	1.446352	0.328	139	5409	2-fold
spneumoniae	smitis	Asp>Glu	GAC>GAA	Asp	Glu	1.041871	1.729495	0.5068	54	5409	2-fold
spneumoniae	smitis	Asp>Glu	GAC>GAG	Asp	Glu	1.041871	0.2705047	-1.3482	29	5409	2-fold
spneumoniae	smitis	Asp>Tyr	GAC>TAC	Asp	Tyr	1.041871	1.493671	0.3602	16	5409	2-fold
spneumoniae	smitis	Asp>His	GAC>CAC	Asp	His	1.041871	1.544776	0.3938	3	5409	2-fold
spneumoniae	smitis	Glu>Asp	GAG>GAT	Glu	Asp	0.2690763	0.9613319	1.2731	114	6057	2-fold
spneumoniae	smitis	Glu>Gln	GAG>CAG	Glu	Gln	0.2690763	0.1108911	-0.8859	16	6057	2-fold
spneumoniae	smitis	Glu>Lys	GAG>AAG	Glu	Lys	0.2690763	0.2869528	0.0643	82	6057	2-fold
spneumoniae	smitis	Glu>Asp	GAG>GAC	Glu	Asp	0.2690763	1.038668	1.3504	19	6057	2-fold
spneumoniae	smitis	Asp>Glu	GAT>GAG	Asp	Glu	0.9581294	0.2705047	-1.2644	65	10704	2-fold
spneumoniae	smitis	Asp>Asn	GAT>AAT	Asp	Asn	0.9581294	0.5536481	-0.5484	246	10704	2-fold
spneumoniae	smitis	Asp>Tyr	GAT>TAT	Asp	Tyr	0.9581294	0.5063291	-0.6377	52	10704	2-fold
spneumoniae	smitis	Asp>Glu	GAT>GAA	Asp	Glu	0.9581294	1.729495	0.5906	67	10704	2-fold
spneumoniae	smitis	Asp>His	GAT>CAT	Asp	His	0.9581294	0.4552239	-0.7441	6	10704	2-fold
spneumoniae	smitis	Tyr>Cys	TAC>TGC	Tyr	Cys	1.514957	0.6551724	-0.8382	7	3940	2-fold
spneumoniae	smitis	Tyr>His	TAC>CAC	Tyr	His	1.514957	1.544776	0.0195	17	3940	2-fold
spneumoniae	smitis	Tyr>Phe	TAC>TTC	Tyr	Phe	1.514957	1.140049	-0.2843	7	3940	2-fold
spneumoniae	smitis	Tyr>Asn	TAC>AAC	Tyr	Asn	1.514957	1.446352	-0.0463	2	3940	2-fold
spneumoniae	smitis	Tyr>Asp	TAC>GAC	Tyr	Asp	1.514957	1.038668	-0.3774	1	3940	2-fold
spneumoniae	smitis	Tyr>His	TAT>CAT	Tyr	His	0.4850427	0.4552239	-0.0634	28	6852	2-fold
spneumoniae	smitis	Tyr>Asp	TAT>GAT	Tyr	Asp	0.4850427	0.9613319	0.684	7	6852	2-fold
spneumoniae	smitis	Tyr>Phe	TAT>TTT	Tyr	Phe	0.4850427	0.8599509	0.5725	18	6852	2-fold
spneumoniae	smitis	Tyr>Cys	TAT>TGT	Tyr	Cys	0.4850427	1.344828	1.0197	21	6852	2-fold
spneumoniae	smitis	Tyr>Asn	TAT>AAT	Tyr	Asn	0.4850427	0.5536481	0.1323	4	6852	2-fold
spneumoniae	smitis	Cys>Tyr	TGC>TAC	Cys	Tyr	0.6725664	1.493671	0.7978	5	371	2-fold
spneumoniae	smitis	Cys>Tyr	TGT>TAT	Cys	Tyr	1.327434	0.5063291	-0.9637	7	1153	2-fold
spneumoniae	smitis	Cys>Phe	TGT>TTT	Cys	Phe	1.327434	0.8599509	-0.4341	2	1153	2-fold
spneumoniae	smitis	Phe>Tyr	TTC>TAC	Phe	Tyr	1.170608	1.493671	0.2437	2	4202	2-fold
spneumoniae	smitis	Phe>Cys	TTC>TGC	Phe	Cys	1.170608	0.6551724	-0.5803	3	4202	2-fold
spneumoniae	smitis	Phe>Tyr	TTT>TAT	Phe	Tyr	0.8293919	0.5063291	-0.4934	31	9873	2-fold
spneumoniae	smitis	Phe>Cys	TTT>TGT	Phe	Cys	0.8293919	1.344828	0.4833	13	9873	2-fold
spneumoniae	spseudopneumoniae	Lys>Asn	AAA>AAC	Lys	Asn	1.719876	1.446352	-0.1732	34	12359	2-fold
spneumoniae	spseudopneumoniae	Lys>Asn	AAA>AAT	Lys	Asn	1.719876	0.5536481	-1.1334	24	12359	2-fold
spneumoniae	spseudopneumoniae	Lys>Gln	AAA>CAA	Lys	Gln	1.719876	1.889109	0.0938	58	12359	2-fold
spneumoniae	spseudopneumoniae	Lys>Glu	AAA>GAA	Lys	Glu	1.719876	1.729495	0.0056	63	12359	2-fold
spneumoniae	spseudopneumoniae	Asn>Tyr	AAC>TAC	Asn	Tyr	1.495601	1.493671	-0.0013	2	4041	2-fold
spneumoniae	spseudopneumoniae	Asn>Lys	AAC>AAG	Asn	Lys	1.495601	0.2869528	-1.6507	11	4041	2-fold
spneumoniae	spseudopneumoniae	Asn>Lys	AAC>AAA	Asn	Lys	1.495601	1.713047	0.1357	18	4041	2-fold
spneumoniae	spseudopneumoniae	Asn>Asp	AAC>GAC	Asn	Asp	1.495601	1.038668	-0.3646	26	4041	2-fold
spneumoniae	spseudopneumoniae	Asn>His	AAC>CAC	Asn	His	1.495601	1.544776	0.0323	8	4041	2-fold
spneumoniae	spseudopneumoniae	Lys>Asn	AAG>AAT	Lys	Asn	0.2801245	0.5536481	0.6811	51	7612	2-fold
spneumoniae	spseudopneumoniae	Lys>Glu	AAG>GAG	Lys	Glu	0.2801245	0.2705047	-0.0349	31	7612	2-fold
spneumoniae	spseudopneumoniae	Lys>Asn	AAG>AAC	Lys	Asn	0.2801245	1.446352	1.6413	9	7612	2-fold
spneumoniae	spseudopneumoniae	Lys>Gln	AAG>CAG	Lys	Gln	0.2801245	0.1108911	-0.9261	20	7612	2-fold
spneumoniae	spseudopneumoniae	Asn>Asp	AAT>GAT	Asn	Asp	0.5043988	0.9613319	0.6449	81	7875	2-fold
spneumoniae	spseudopneumoniae	Asn>Lys	AAT>AAA	Asn	Lys	0.5043988	1.713047	1.2225	23	7875	2-fold
spneumoniae	spseudopneumoniae	Asn>Lys	AAT>AAG	Asn	Lys	0.5043988	0.2869528	-0.5639	26	7875	2-fold
spneumoniae	spseudopneumoniae	Asn>His	AAT>CAT	Asn	His	0.5043988	0.4552239	-0.1026	30	7875	2-fold
spneumoniae	spseudopneumoniae	Asn>Tyr	AAT>TAT	Asn	Tyr	0.5043988	0.5063291	0.0038	9	7875	2-fold
spneumoniae	spseudopneumoniae	Gln>Lys	CAA>AAA	Gln	Lys	1.890467	1.713047	-0.0985	106	8376	2-fold
spneumoniae	spseudopneumoniae	Gln>Glu	CAA>GAA	Gln	Glu	1.890467	1.729495	-0.089	31	8376	2-fold
spneumoniae	spseudopneumoniae	Gln>His	CAA>CAC	Gln	His	1.890467	1.544776	-0.2019	11	8376	2-fold
spneumoniae	spseudopneumoniae	Gln>His	CAA>CAT	Gln	His	1.890467	0.4552239	-1.4236	12	8376	2-fold
spneumoniae	spseudopneumoniae	His>Asn	CAC>AAC	His	Asn	1.535849	1.446352	-0.06	16	2250	2-fold
spneumoniae	spseudopneumoniae	His>Tyr	CAC>TAC	His	Tyr	1.535849	1.493671	-0.0278	46	2250	2-fold
spneumoniae	spseudopneumoniae	His>Gln	CAC>CAA	His	Gln	1.535849	1.889109	0.207	12	2250	2-fold
spneumoniae	spseudopneumoniae	His>Asp	CAC>GAC	His	Asp	1.535849	1.038668	-0.3911	2	2250	2-fold
spneumoniae	spseudopneumoniae	His>Gln	CAC>CAG	His	Gln	1.535849	0.1108911	-2.6275	4	2250	2-fold
spneumoniae	spseudopneumoniae	Gln>Lys	CAG>AAG	Gln	Lys	0.1095335	0.2869528	0.9625	39	4267	2-fold
spneumoniae	spseudopneumoniae	Gln>His	CAG>CAT	Gln	His	0.1095335	0.4552239	1.4239	51	4267	2-fold
spneumoniae	spseudopneumoniae	Gln>Glu	CAG>GAG	Gln	Glu	0.1095335	0.2705047	0.9035	20	4267	2-fold
spneumoniae	spseudopneumoniae	Gln>His	CAG>CAC	Gln	His	0.1095335	1.544776	2.6456	5	4267	2-fold
spneumoniae	spseudopneumoniae	His>Tyr	CAT>TAT	His	Tyr	0.4641509	0.5063291	0.087	104	3367	2-fold
spneumoniae	spseudopneumoniae	His>Asn	CAT>AAT	His	Asn	0.4641509	0.5536481	0.1763	17	3367	2-fold
spneumoniae	spseudopneumoniae	His>Gln	CAT>CAA	His	Gln	0.4641509	1.889109	1.4035	11	3367	2-fold
spneumoniae	spseudopneumoniae	His>Gln	CAT>CAG	His	Gln	0.4641509	0.1108911	-1.431	15	3367	2-fold
spneumoniae	spseudopneumoniae	His>Asp	CAT>GAT	His	Asp	0.4641509	0.9613319	0.728	1	3367	2-fold
spneumoniae	spseudopneumoniae	Glu>Lys	GAA>AAA	Glu	Lys	1.730924	1.713047	-0.0104	264	16395	2-fold
spneumoniae	spseudopneumoniae	Glu>Asp	GAA>GAT	Glu	Asp	1.730924	0.9613319	-0.588	76	16395	2-fold
spneumoniae	spseudopneumoniae	Glu>Gln	GAA>CAA	Glu	Gln	1.730924	1.889109	0.0874	46	16395	2-fold
spneumoniae	spseudopneumoniae	Glu>Asp	GAA>GAC	Glu	Asp	1.730924	1.038668	-0.5107	62	16395	2-fold
spneumoniae	spseudopneumoniae	Asp>Asn	GAC>AAC	Asp	Asn	1.041871	1.446352	0.328	135	5371	2-fold
spneumoniae	spseudopneumoniae	Asp>Glu	GAC>GAA	Asp	Glu	1.041871	1.729495	0.5068	59	5371	2-fold
spneumoniae	spseudopneumoniae	Asp>Glu	GAC>GAG	Asp	Glu	1.041871	0.2705047	-1.3482	25	5371	2-fold
spneumoniae	spseudopneumoniae	Asp>His	GAC>CAC	Asp	His	1.041871	1.544776	0.3938	3	5371	2-fold
spneumoniae	spseudopneumoniae	Asp>Tyr	GAC>TAC	Asp	Tyr	1.041871	1.493671	0.3602	16	5371	2-fold
spneumoniae	spseudopneumoniae	Glu>Lys	GAG>AAG	Glu	Lys	0.2690763	0.2869528	0.0643	80	6012	2-fold
spneumoniae	spseudopneumoniae	Glu>Asp	GAG>GAT	Glu	Asp	0.2690763	0.9613319	1.2731	118	6012	2-fold
spneumoniae	spseudopneumoniae	Glu>Gln	GAG>CAG	Glu	Gln	0.2690763	0.1108911	-0.8859	16	6012	2-fold
spneumoniae	spseudopneumoniae	Glu>Asp	GAG>GAC	Glu	Asp	0.2690763	1.038668	1.3504	22	6012	2-fold
spneumoniae	spseudopneumoniae	Asp>Asn	GAT>AAT	Asp	Asn	0.9581294	0.5536481	-0.5484	226	10627	2-fold
spneumoniae	spseudopneumoniae	Asp>Glu	GAT>GAG	Asp	Glu	0.9581294	0.2705047	-1.2644	64	10627	2-fold
spneumoniae	spseudopneumoniae	Asp>His	GAT>CAT	Asp	His	0.9581294	0.4552239	-0.7441	6	10627	2-fold
spneumoniae	spseudopneumoniae	Asp>Glu	GAT>GAA	Asp	Glu	0.9581294	1.729495	0.5906	70	10627	2-fold
spneumoniae	spseudopneumoniae	Asp>Tyr	GAT>TAT	Asp	Tyr	0.9581294	0.5063291	-0.6377	53	10627	2-fold
spneumoniae	spseudopneumoniae	Tyr>His	TAC>CAC	Tyr	His	1.514957	1.544776	0.0195	21	3864	2-fold
spneumoniae	spseudopneumoniae	Tyr>Cys	TAC>TGC	Tyr	Cys	1.514957	0.6551724	-0.8382	9	3864	2-fold
spneumoniae	spseudopneumoniae	Tyr>Phe	TAC>TTC	Tyr	Phe	1.514957	1.140049	-0.2843	7	3864	2-fold
spneumoniae	spseudopneumoniae	Tyr>Asp	TAC>GAC	Tyr	Asp	1.514957	1.038668	-0.3774	1	3864	2-fold
spneumoniae	spseudopneumoniae	Tyr>Asn	TAC>AAC	Tyr	Asn	1.514957	1.446352	-0.0463	3	3864	2-fold
spneumoniae	spseudopneumoniae	Tyr>Phe	TAT>TTT	Tyr	Phe	0.4850427	0.8599509	0.5725	24	6783	2-fold
spneumoniae	spseudopneumoniae	Tyr>Cys	TAT>TGT	Tyr	Cys	0.4850427	1.344828	1.0197	20	6783	2-fold
spneumoniae	spseudopneumoniae	Tyr>Asp	TAT>GAT	Tyr	Asp	0.4850427	0.9613319	0.684	6	6783	2-fold
spneumoniae	spseudopneumoniae	Tyr>His	TAT>CAT	Tyr	His	0.4850427	0.4552239	-0.0634	27	6783	2-fold
spneumoniae	spseudopneumoniae	Tyr>Asn	TAT>AAT	Tyr	Asn	0.4850427	0.5536481	0.1323	4	6783	2-fold
spneumoniae	spseudopneumoniae	Cys>Tyr	TGC>TAC	Cys	Tyr	0.6725664	1.493671	0.7978	4	367	2-fold
spneumoniae	spseudopneumoniae	Cys>Tyr	TGT>TAT	Cys	Tyr	1.327434	0.5063291	-0.9637	7	1119	2-fold
spneumoniae	spseudopneumoniae	Cys>Phe	TGT>TTT	Cys	Phe	1.327434	0.8599509	-0.4341	3	1119	2-fold
spneumoniae	spseudopneumoniae	Phe>Cys	TTC>TGC	Phe	Cys	1.170608	0.6551724	-0.5803	3	4171	2-fold
spneumoniae	spseudopneumoniae	Phe>Tyr	TTC>TAC	Phe	Tyr	1.170608	1.493671	0.2437	2	4171	2-fold
spneumoniae	spseudopneumoniae	Phe>Cys	TTT>TGT	Phe	Cys	0.8293919	1.344828	0.4833	12	9752	2-fold
spneumoniae	spseudopneumoniae	Phe>Tyr	TTT>TAT	Phe	Tyr	0.8293919	0.5063291	-0.4934	25	9752	2-fold
ecoli	efergusonii	Thr>Pro	ACA>CCA	Thr	Pro	0.140762463343108	0.512	1.2907	1	1189	4-fold
ecoli	efergusonii	Thr>Ala	ACA>GCA	Thr	Ala	0.140762463343108	1.02448579823702	1.9843	30	1189	4-fold
ecoli	efergusonii	Thr>Pro	ACC>CCC	Thr	Pro	2.22287390029325	0.0213333333333333	-4.6417	20	5952	4-fold
ecoli	efergusonii	Thr>Ala	ACC>GCC	Thr	Ala	2.22287390029325	0.49951028403526	-1.4928	50	5952	4-fold
ecoli	efergusonii	Thr>Pro	ACG>CCG	Thr	Pro	0.49266862170088	3.01333333333333	1.8108	3	3277	4-fold
ecoli	efergusonii	Thr>Ala	ACG>GCG	Thr	Ala	0.49266862170088	1.0205680705191	0.7282	55	3277	4-fold
ecoli	efergusonii	Thr>Pro	ACT>CCT	Thr	Pro	1.14369501466276	0.453333333333333	-0.9253	4	2049	4-fold
ecoli	efergusonii	Thr>Ala	ACT>GCT	Thr	Ala	1.14369501466276	1.45543584720862	0.241	34	2049	4-fold
ecoli	efergusonii	Pro>Thr	CCA>ACA	Pro	Thr	0.539741219963031	0.141626794258373	-1.3374	6	1730	4-fold
ecoli	efergusonii	Pro>Ala	CCA>GCA	Pro	Ala	0.539741219963031	1.02448579823702	0.6408	8	1730	4-fold
ecoli	efergusonii	Pro>Thr	CCC>ACC	Pro	Thr	0.088724584103512	2.15502392344498	3.1889	7	964	4-fold
ecoli	efergusonii	Pro>Ala	CCC>GCC	Pro	Ala	0.088724584103512	0.49951028403526	1.7272	4	964	4-fold
ecoli	efergusonii	Pro>Thr	CCG>ACG	Pro	Thr	3.00184842883549	0.264114832535885	-2.4303	16	6534	4-fold
ecoli	efergusonii	Pro>Ala	CCG>GCG	Pro	Ala	3.00184842883549	1.0205680705191	-1.0788	19	6534	4-fold
ecoli	efergusonii	Pro>Thr	CCT>ACT	Pro	Thr	0.369685767097967	1.43923444976077	1.359	8	1553	4-fold
ecoli	efergusonii	Pro>Ala	CCT>GCT	Pro	Ala	0.369685767097967	1.45543584720862	1.3702	3	1553	4-fold
ecoli	efergusonii	Ala>Thr	GCA>ACA	Ala	Thr	0.91350531107739	0.141626794258373	-1.8635	111	4685	4-fold
ecoli	efergusonii	Ala>Pro	GCA>CCA	Ala	Pro	0.91350531107739	0.512	-0.5789	3	4685	4-fold
ecoli	efergusonii	Ala>Gly	GCA>GGA	Ala	Gly	0.91350531107739	0.0432801822323462	-3.0474	5	4685	4-fold
ecoli	efergusonii	Ala>Val	GCA>GTA	Ala	Val	0.91350531107739	0.948004836759371	0.0371	100	4685	4-fold
ecoli	efergusonii	Ala>Thr	GCC>ACC	Ala	Thr	0.56752655538695	2.15502392344498	1.3341	203	5837	4-fold
ecoli	efergusonii	Ala>Pro	GCC>CCC	Ala	Pro	0.56752655538695	0.0213333333333333	-3.2765	5	5837	4-fold
ecoli	efergusonii	Ala>Gly	GCC>GGC	Ala	Gly	0.56752655538695	1.70615034168565	1.1006	23	5837	4-fold
ecoli	efergusonii	Ala>Val	GCC>GTC	Ala	Val	0.56752655538695	0.396614268440145	-0.3582	129	5837	4-fold
ecoli	efergusonii	Ala>Thr	GCG>ACG	Ala	Thr	1.3535660091047	0.264114832535885	-1.6338	212	8615	4-fold
ecoli	efergusonii	Ala>Pro	GCG>CCG	Ala	Pro	1.3535660091047	3.01333333333333	0.8003	15	8615	4-fold
ecoli	efergusonii	Ala>Gly	GCG>GGG	Ala	Gly	1.3535660091047	0.082004555808656	-2.8026	21	8615	4-fold
ecoli	efergusonii	Ala>Val	GCG>GTG	Ala	Val	1.3535660091047	0.839177750906892	-0.478	242	8615	4-fold
ecoli	efergusonii	Ala>Thr	GCT>ACT	Ala	Thr	1.16540212443096	1.43923444976077	0.211	99	3805	4-fold
ecoli	efergusonii	Ala>Pro	GCT>CCT	Ala	Pro	1.16540212443096	0.453333333333333	-0.9441	6	3805	4-fold
ecoli	efergusonii	Ala>Gly	GCT>GGT	Ala	Gly	1.16540212443096	2.16856492027335	0.621	9	3805	4-fold
ecoli	efergusonii	Ala>Val	GCT>GTT	Ala	Val	1.16540212443096	1.81620314389359	0.4437	57	3805	4-fold
ecoli	efergusonii	Gly>Ala	GGA>GCA	Gly	Ala	0.121845082680592	1.02448579823702	2.1285	1	1488	4-fold
ecoli	efergusonii	Gly>Val	GGA>GTA	Gly	Val	0.121845082680592	0.948004836759371	2.0509	3	1488	4-fold
ecoli	efergusonii	Gly>Ala	GGC>GCC	Gly	Ala	1.74412532637076	0.49951028403526	-1.2502	17	7464	4-fold
ecoli	efergusonii	Gly>Val	GGC>GTC	Gly	Val	1.74412532637076	0.396614268440145	-1.4808	13	7464	4-fold
ecoli	efergusonii	Gly>Ala	GGG>GCG	Gly	Ala	0.194952132288947	1.0205680705191	1.6549	10	2243	4-fold
ecoli	efergusonii	Gly>Val	GGG>GTG	Gly	Val	0.194952132288947	0.839177750906892	1.4593	7	2243	4-fold
ecoli	efergusonii	Gly>Ala	GGT>GCT	Gly	Ala	1.9390774586597	1.45543584720862	-0.2869	25	6861	4-fold
ecoli	efergusonii	Gly>Val	GGT>GTT	Gly	Val	1.9390774586597	1.81620314389359	-0.0655	7	6861	4-fold
ecoli	efergusonii	Val>Ala	GTA>GCA	Val	Ala	0.78134110787172	1.02448579823702	0.2709	21	2707	4-fold
ecoli	efergusonii	Val>Gly	GTA>GGA	Val	Gly	0.78134110787172	0.0432801822323462	-2.8911	1	2707	4-fold
ecoli	efergusonii	Val>Ala	GTC>GCC	Val	Ala	0.489795918367347	0.49951028403526	0.0196	43	3584	4-fold
ecoli	efergusonii	Val>Gly	GTC>GGC	Val	Gly	0.489795918367347	1.70615034168565	1.2479	5	3584	4-fold
ecoli	efergusonii	Val>Ala	GTG>GCG	Val	Ala	1.14674441205053	1.0205680705191	-0.1166	51	7171	4-fold
ecoli	efergusonii	Val>Gly	GTG>GGG	Val	Gly	1.14674441205053	0.082004555808656	-2.6368	12	7171	4-fold
ecoli	efergusonii	Val>Ala	GTT>GCT	Val	Ala	1.5821185617104	1.45543584720862	-0.0835	48	5343	4-fold
ecoli	efergusonii	Val>Gly	GTT>GGT	Val	Gly	1.5821185617104	2.16856492027335	0.3153	10	5343	4-fold
ecoli	ealbertii	Thr>Ala	ACA>GCA	Thr	Ala	0.140762463343108	1.02448579823702	1.9843	30	1202	4-fold
ecoli	ealbertii	Thr>Pro	ACC>CCC	Thr	Pro	2.22287390029325	0.0213333333333333	-4.6417	20	6028	4-fold
ecoli	ealbertii	Thr>Ala	ACC>GCC	Thr	Ala	2.22287390029325	0.49951028403526	-1.4928	49	6028	4-fold
ecoli	ealbertii	Thr>Pro	ACG>CCG	Thr	Pro	0.49266862170088	3.01333333333333	1.8108	3	3291	4-fold
ecoli	ealbertii	Thr>Ala	ACG>GCG	Thr	Ala	0.49266862170088	1.0205680705191	0.7282	57	3291	4-fold
ecoli	ealbertii	Thr>Pro	ACT>CCT	Thr	Pro	1.14369501466276	0.453333333333333	-0.9253	4	2049	4-fold
ecoli	ealbertii	Thr>Ala	ACT>GCT	Thr	Ala	1.14369501466276	1.45543584720862	0.241	26	2049	4-fold
ecoli	ealbertii	Pro>Thr	CCA>ACA	Pro	Thr	0.539741219963031	0.141626794258373	-1.3374	7	1750	4-fold
ecoli	ealbertii	Pro>Ala	CCA>GCA	Pro	Ala	0.539741219963031	1.02448579823702	0.6408	7	1750	4-fold
ecoli	ealbertii	Pro>Thr	CCC>ACC	Pro	Thr	0.088724584103512	2.15502392344498	3.1889	6	971	4-fold
ecoli	ealbertii	Pro>Ala	CCC>GCC	Pro	Ala	0.088724584103512	0.49951028403526	1.7272	4	971	4-fold
ecoli	ealbertii	Pro>Thr	CCG>ACG	Pro	Thr	3.00184842883549	0.264114832535885	-2.4303	17	6613	4-fold
ecoli	ealbertii	Pro>Ala	CCG>GCG	Pro	Ala	3.00184842883549	1.0205680705191	-1.0788	19	6613	4-fold
ecoli	ealbertii	Pro>Thr	CCT>ACT	Pro	Thr	0.369685767097967	1.43923444976077	1.359	9	1571	4-fold
ecoli	ealbertii	Pro>Ala	CCT>GCT	Pro	Ala	0.369685767097967	1.45543584720862	1.3702	4	1571	4-fold
ecoli	ealbertii	Ala>Thr	GCA>ACA	Ala	Thr	0.91350531107739	0.141626794258373	-1.8635	112	4698	4-fold
ecoli	ealbertii	Ala>Pro	GCA>CCA	Ala	Pro	0.91350531107739	0.512	-0.5789	5	4698	4-fold
ecoli	ealbertii	Ala>Gly	GCA>GGA	Ala	Gly	0.91350531107739	0.0432801822323462	-3.0474	5	4698	4-fold
ecoli	ealbertii	Ala>Val	GCA>GTA	Ala	Val	0.91350531107739	0.948004836759371	0.0371	103	4698	4-fold
ecoli	ealbertii	Ala>Thr	GCC>ACC	Ala	Thr	0.56752655538695	2.15502392344498	1.3341	206	5885	4-fold
ecoli	ealbertii	Ala>Pro	GCC>CCC	Ala	Pro	0.56752655538695	0.0213333333333333	-3.2765	6	5885	4-fold
ecoli	ealbertii	Ala>Gly	GCC>GGC	Ala	Gly	0.56752655538695	1.70615034168565	1.1006	25	5885	4-fold
ecoli	ealbertii	Ala>Val	GCC>GTC	Ala	Val	0.56752655538695	0.396614268440145	-0.3582	129	5885	4-fold
ecoli	ealbertii	Ala>Thr	GCG>ACG	Ala	Thr	1.3535660091047	0.264114832535885	-1.6338	216	8674	4-fold
ecoli	ealbertii	Ala>Pro	GCG>CCG	Ala	Pro	1.3535660091047	3.01333333333333	0.8003	13	8674	4-fold
ecoli	ealbertii	Ala>Gly	GCG>GGG	Ala	Gly	1.3535660091047	0.082004555808656	-2.8026	21	8674	4-fold
ecoli	ealbertii	Ala>Val	GCG>GTG	Ala	Val	1.3535660091047	0.839177750906892	-0.478	241	8674	4-fold
ecoli	ealbertii	Ala>Thr	GCT>ACT	Ala	Thr	1.16540212443096	1.43923444976077	0.211	108	3846	4-fold
ecoli	ealbertii	Ala>Pro	GCT>CCT	Ala	Pro	1.16540212443096	0.453333333333333	-0.9441	5	3846	4-fold
ecoli	ealbertii	Ala>Gly	GCT>GGT	Ala	Gly	1.16540212443096	2.16856492027335	0.621	8	3846	4-fold
ecoli	ealbertii	Ala>Val	GCT>GTT	Ala	Val	1.16540212443096	1.81620314389359	0.4437	61	3846	4-fold
ecoli	ealbertii	Gly>Ala	GGA>GCA	Gly	Ala	0.121845082680592	1.02448579823702	2.1285	2	1500	4-fold
ecoli	ealbertii	Gly>Val	GGA>GTA	Gly	Val	0.121845082680592	0.948004836759371	2.0509	3	1500	4-fold
ecoli	ealbertii	Gly>Ala	GGC>GCC	Gly	Ala	1.74412532637076	0.49951028403526	-1.2502	16	7514	4-fold
ecoli	ealbertii	Gly>Val	GGC>GTC	Gly	Val	1.74412532637076	0.396614268440145	-1.4808	12	7514	4-fold
ecoli	ealbertii	Gly>Ala	GGG>GCG	Gly	Ala	0.194952132288947	1.0205680705191	1.6549	11	2253	4-fold
ecoli	ealbertii	Gly>Val	GGG>GTG	Gly	Val	0.194952132288947	0.839177750906892	1.4593	9	2253	4-fold
ecoli	ealbertii	Gly>Ala	GGT>GCT	Gly	Ala	1.9390774586597	1.45543584720862	-0.2869	26	6906	4-fold
ecoli	ealbertii	Gly>Val	GGT>GTT	Gly	Val	1.9390774586597	1.81620314389359	-0.0655	7	6906	4-fold
ecoli	ealbertii	Val>Ala	GTA>GCA	Val	Ala	0.78134110787172	1.02448579823702	0.2709	22	2726	4-fold
ecoli	ealbertii	Val>Gly	GTA>GGA	Val	Gly	0.78134110787172	0.0432801822323462	-2.8911	1	2726	4-fold
ecoli	ealbertii	Val>Ala	GTC>GCC	Val	Ala	0.489795918367347	0.49951028403526	0.0196	39	3622	4-fold
ecoli	ealbertii	Val>Gly	GTC>GGC	Val	Gly	0.489795918367347	1.70615034168565	1.2479	5	3622	4-fold
ecoli	ealbertii	Val>Ala	GTG>GCG	Val	Ala	1.14674441205053	1.0205680705191	-0.1166	54	7222	4-fold
ecoli	ealbertii	Val>Gly	GTG>GGG	Val	Gly	1.14674441205053	0.082004555808656	-2.6368	11	7222	4-fold
ecoli	ealbertii	Val>Ala	GTT>GCT	Val	Ala	1.5821185617104	1.45543584720862	-0.0835	45	5391	4-fold
ecoli	ealbertii	Val>Gly	GTT>GGT	Val	Gly	1.5821185617104	2.16856492027335	0.3153	10	5391	4-fold
spneumoniae	smitis	Thr>Ala	ACA>GCA	Thr	Ala	1.623156	1.268657	-0.2464	47	5181	4-fold
spneumoniae	smitis	Thr>Pro	ACA>CCA	Thr	Pro	1.623156	2.904889	0.582	7	5181	4-fold
spneumoniae	smitis	Thr>Ala	ACC>GCC	Thr	Ala	0.2043133	0.4564677	0.8036	37	3481	4-fold
spneumoniae	smitis	Thr>Pro	ACC>CCC	Thr	Pro	0.2043133	0.02133333	-2.2552	11	3481	4-fold
spneumoniae	smitis	Thr>Ala	ACG>GCG	Thr	Ala	0.08399546	0.2512438	1.0949	13	1493	4-fold
spneumoniae	smitis	Thr>Pro	ACG>CCG	Thr	Pro	0.08399546	0.08888889	0.0566	3	1493	4-fold
spneumoniae	smitis	Thr>Ala	ACT>GCT	Thr	Ala	2.088536	2.023632	-0.0316	74	5017	4-fold
spneumoniae	smitis	Thr>Pro	ACT>CCT	Thr	Pro	2.088536	0.9848889	-0.7516	5	5017	4-fold
spneumoniae	smitis	Pro>Thr	CCA>ACA	Pro	Thr	2.941283	1.607996	-0.6038	20	4592	4-fold
spneumoniae	smitis	Pro>Ala	CCA>GCA	Pro	Ala	2.941283	1.268657	-0.8408	11	4592	4-fold
spneumoniae	smitis	Pro>Thr	CCC>ACC	Pro	Thr	0.02168022	0.2065519	2.25	3	801	4-fold
spneumoniae	smitis	Pro>Ala	CCC>GCC	Pro	Ala	0.02168022	0.4564677	3.0427	1	801	4-fold
spneumoniae	smitis	Pro>Ala	CCG>GCG	Pro	Ala	0.07226739	0.2512438	1.2451	1	687	4-fold
spneumoniae	smitis	Pro>Thr	CCG>ACG	Pro	Thr	0.07226739	0.1043865	0.3673	1	687	4-fold
spneumoniae	smitis	Pro>Thr	CCT>ACT	Pro	Thr	0.9647696	2.081066	0.7687	15	3447	4-fold
spneumoniae	smitis	Pro>Ala	CCT>GCT	Pro	Ala	0.9647696	2.023632	0.7407	3	3447	4-fold
spneumoniae	smitis	Ala>Thr	GCA>ACA	Ala	Thr	1.270082	1.607996	0.2359	113	5684	4-fold
spneumoniae	smitis	Ala>Val	GCA>GTA	Ala	Val	1.270082	1.100037	-0.1437	211	5684	4-fold
spneumoniae	smitis	Ala>Pro	GCA>CCA	Ala	Pro	1.270082	2.904889	0.8273	5	5684	4-fold
spneumoniae	smitis	Ala>Gly	GCA>GGA	Ala	Gly	1.270082	1	-0.2391	5	5684	4-fold
spneumoniae	smitis	Ala>Val	GCC>GTC	Ala	Val	0.459203	0.4562569	-0.0064	158	4533	4-fold
spneumoniae	smitis	Ala>Thr	GCC>ACC	Ala	Thr	0.459203	0.2065519	-0.7987	170	4533	4-fold
spneumoniae	smitis	Ala>Pro	GCC>CCC	Ala	Pro	0.459203	0.02133333	-3.0648	7	4533	4-fold
spneumoniae	smitis	Ala>Gly	GCC>GGC	Ala	Gly	0.459203	0.315047	-0.3767	7	4533	4-fold
spneumoniae	smitis	Ala>Val	GCG>GTG	Ala	Val	0.2441493	0.3853821	0.4563	61	2031	4-fold
spneumoniae	smitis	Ala>Thr	GCG>ACG	Ala	Thr	0.2441493	0.1043865	-0.8491	35	2031	4-fold
spneumoniae	smitis	Ala>Gly	GCG>GGG	Ala	Gly	0.2441493	0.1677116	-0.3753	8	2031	4-fold
spneumoniae	smitis	Ala>Pro	GCG>CCG	Ala	Pro	0.2441493	0.08888889	-1.0097	1	2031	4-fold
spneumoniae	smitis	Ala>Gly	GCT>GGT	Ala	Gly	2.026565	2.517241	0.2168	22	8971	4-fold
spneumoniae	smitis	Ala>Thr	GCT>ACT	Ala	Thr	2.026565	2.081066	0.0265	284	8971	4-fold
spneumoniae	smitis	Ala>Pro	GCT>CCT	Ala	Pro	2.026565	0.9848889	-0.7215	10	8971	4-fold
spneumoniae	smitis	Ala>Val	GCT>GTT	Ala	Val	2.026565	2.058324	0.0155	215	8971	4-fold
spneumoniae	smitis	Gly>Val	GGA>GTA	Gly	Val	0.9972034	1.100037	0.0981	7	5866	4-fold
spneumoniae	smitis	Gly>Ala	GGA>GCA	Gly	Ala	0.9972034	1.268657	0.2407	7	5866	4-fold
spneumoniae	smitis	Gly>Ala	GGC>GCC	Gly	Ala	0.3020376	0.4564677	0.4129	9	2331	4-fold
spneumoniae	smitis	Gly>Val	GGC>GTC	Gly	Val	0.3020376	0.4562569	0.4124	7	2331	4-fold
spneumoniae	smitis	Gly>Ala	GGG>GCG	Gly	Ala	0.155014	0.2512438	0.4827	2	2241	4-fold
spneumoniae	smitis	Gly>Val	GGG>GTG	Gly	Val	0.155014	0.3853821	0.9103	5	2241	4-fold
spneumoniae	smitis	Gly>Ala	GGT>GCT	Gly	Ala	2.545745	2.023632	-0.2295	30	8564	4-fold
spneumoniae	smitis	Gly>Val	GGT>GTT	Gly	Val	2.545745	2.058324	-0.2125	6	8564	4-fold
spneumoniae	smitis	Val>Ala	GTA>GCA	Val	Ala	1.10156	1.268657	0.1412	34	3825	4-fold
spneumoniae	smitis	Val>Gly	GTA>GGA	Val	Gly	1.10156	1	-0.0967	4	3825	4-fold
spneumoniae	smitis	Val>Ala	GTC>GCC	Val	Ala	0.4412324	0.4564677	0.0339	43	4617	4-fold
spneumoniae	smitis	Val>Gly	GTC>GGC	Val	Gly	0.4412324	0.315047	-0.3368	6	4617	4-fold
spneumoniae	smitis	Val>Ala	GTG>GCG	Val	Ala	0.3864587	0.2512438	-0.4305	28	3667	4-fold
spneumoniae	smitis	Val>Ala	GTT>GCT	Val	Ala	2.070749	2.023632	-0.023	88	8283	4-fold
spneumoniae	smitis	Val>Gly	GTT>GGT	Val	Gly	2.070749	2.517241	0.1952	8	8283	4-fold
spneumoniae	spseudopneumoniae	Thr>Ala	ACA>GCA	Thr	Ala	1.623156	1.268657	-0.2464	46	5203	4-fold
spneumoniae	spseudopneumoniae	Thr>Pro	ACA>CCA	Thr	Pro	1.623156	2.904889	0.582	7	5203	4-fold
spneumoniae	spseudopneumoniae	Thr>Ala	ACC>GCC	Thr	Ala	0.2043133	0.4564677	0.8036	36	3468	4-fold
spneumoniae	spseudopneumoniae	Thr>Pro	ACC>CCC	Thr	Pro	0.2043133	0.02133333	-2.2552	12	3468	4-fold
spneumoniae	spseudopneumoniae	Thr>Ala	ACG>GCG	Thr	Ala	0.08399546	0.2512438	1.0949	13	1501	4-fold
spneumoniae	spseudopneumoniae	Thr>Pro	ACG>CCG	Thr	Pro	0.08399546	0.08888889	0.0566	3	1501	4-fold
spneumoniae	spseudopneumoniae	Thr>Ala	ACT>GCT	Thr	Ala	2.088536	2.023632	-0.0316	83	4970	4-fold
spneumoniae	spseudopneumoniae	Thr>Pro	ACT>CCT	Thr	Pro	2.088536	0.9848889	-0.7516	3	4970	4-fold
spneumoniae	spseudopneumoniae	Pro>Thr	CCA>ACA	Pro	Thr	2.941283	1.607996	-0.6038	20	4561	4-fold
spneumoniae	spseudopneumoniae	Pro>Ala	CCA>GCA	Pro	Ala	2.941283	1.268657	-0.8408	9	4561	4-fold
spneumoniae	spseudopneumoniae	Pro>Thr	CCC>ACC	Pro	Thr	0.02168022	0.2065519	2.25	3	790	4-fold
spneumoniae	spseudopneumoniae	Pro>Ala	CCC>GCC	Pro	Ala	0.02168022	0.4564677	3.0427	1	790	4-fold
spneumoniae	spseudopneumoniae	Pro>Thr	CCG>ACG	Pro	Thr	0.07226739	0.1043865	0.3673	1	688	4-fold
spneumoniae	spseudopneumoniae	Pro>Ala	CCG>GCG	Pro	Ala	0.07226739	0.2512438	1.2451	1	688	4-fold
spneumoniae	spseudopneumoniae	Pro>Thr	CCT>ACT	Pro	Thr	0.9647696	2.081066	0.7687	17	3410	4-fold
spneumoniae	spseudopneumoniae	Pro>Ala	CCT>GCT	Pro	Ala	0.9647696	2.023632	0.7407	5	3410	4-fold
spneumoniae	spseudopneumoniae	Ala>Val	GCA>GTA	Ala	Val	1.270082	1.100037	-0.1437	207	5658	4-fold
spneumoniae	spseudopneumoniae	Ala>Thr	GCA>ACA	Ala	Thr	1.270082	1.607996	0.2359	110	5658	4-fold
spneumoniae	spseudopneumoniae	Ala>Pro	GCA>CCA	Ala	Pro	1.270082	2.904889	0.8273	7	5658	4-fold
spneumoniae	spseudopneumoniae	Ala>Gly	GCA>GGA	Ala	Gly	1.270082	1	-0.2391	5	5658	4-fold
spneumoniae	spseudopneumoniae	Ala>Val	GCC>GTC	Ala	Val	0.459203	0.4562569	-0.0064	155	4528	4-fold
spneumoniae	spseudopneumoniae	Ala>Thr	GCC>ACC	Ala	Thr	0.459203	0.2065519	-0.7987	172	4528	4-fold
spneumoniae	spseudopneumoniae	Ala>Gly	GCC>GGC	Ala	Gly	0.459203	0.315047	-0.3767	6	4528	4-fold
spneumoniae	spseudopneumoniae	Ala>Pro	GCC>CCC	Ala	Pro	0.459203	0.02133333	-3.0648	7	4528	4-fold
spneumoniae	spseudopneumoniae	Ala>Val	GCG>GTG	Ala	Val	0.2441493	0.3853821	0.4563	65	2020	4-fold
spneumoniae	spseudopneumoniae	Ala>Gly	GCG>GGG	Ala	Gly	0.2441493	0.1677116	-0.3753	6	2020	4-fold
spneumoniae	spseudopneumoniae	Ala>Thr	GCG>ACG	Ala	Thr	0.2441493	0.1043865	-0.8491	37	2020	4-fold
spneumoniae	spseudopneumoniae	Ala>Pro	GCG>CCG	Ala	Pro	0.2441493	0.08888889	-1.0097	1	2020	4-fold
spneumoniae	spseudopneumoniae	Ala>Gly	GCT>GGT	Ala	Gly	2.026565	2.517241	0.2168	20	8924	4-fold
spneumoniae	spseudopneumoniae	Ala>Val	GCT>GTT	Ala	Val	2.026565	2.058324	0.0155	211	8924	4-fold
spneumoniae	spseudopneumoniae	Ala>Thr	GCT>ACT	Ala	Thr	2.026565	2.081066	0.0265	276	8924	4-fold
spneumoniae	spseudopneumoniae	Ala>Pro	GCT>CCT	Ala	Pro	2.026565	0.9848889	-0.7215	9	8924	4-fold
spneumoniae	spseudopneumoniae	Gly>Val	GGA>GTA	Gly	Val	0.9972034	1.100037	0.0981	11	5855	4-fold
spneumoniae	spseudopneumoniae	Gly>Ala	GGA>GCA	Gly	Ala	0.9972034	1.268657	0.2407	7	5855	4-fold
spneumoniae	spseudopneumoniae	Gly>Ala	GGC>GCC	Gly	Ala	0.3020376	0.4564677	0.4129	8	2312	4-fold
spneumoniae	spseudopneumoniae	Gly>Val	GGC>GTC	Gly	Val	0.3020376	0.4562569	0.4124	7	2312	4-fold
spneumoniae	spseudopneumoniae	Gly>Ala	GGG>GCG	Gly	Ala	0.155014	0.2512438	0.4827	4	2225	4-fold
spneumoniae	spseudopneumoniae	Gly>Val	GGG>GTG	Gly	Val	0.155014	0.3853821	0.9103	4	2225	4-fold
spneumoniae	spseudopneumoniae	Gly>Ala	GGT>GCT	Gly	Ala	2.545745	2.023632	-0.2295	31	8507	4-fold
spneumoniae	spseudopneumoniae	Gly>Val	GGT>GTT	Gly	Val	2.545745	2.058324	-0.2125	6	8507	4-fold
spneumoniae	spseudopneumoniae	Val>Ala	GTA>GCA	Val	Ala	1.10156	1.268657	0.1412	28	3788	4-fold
spneumoniae	spseudopneumoniae	Val>Gly	GTA>GGA	Val	Gly	1.10156	1	-0.0967	3	3788	4-fold
spneumoniae	spseudopneumoniae	Val>Ala	GTC>GCC	Val	Ala	0.4412324	0.4564677	0.0339	45	4592	4-fold
spneumoniae	spseudopneumoniae	Val>Gly	GTC>GGC	Val	Gly	0.4412324	0.315047	-0.3368	7	4592	4-fold
spneumoniae	spseudopneumoniae	Val>Ala	GTG>GCG	Val	Ala	0.3864587	0.2512438	-0.4305	27	3654	4-fold
spneumoniae	spseudopneumoniae	Val>Gly	GTG>GGG	Val	Gly	0.3864587	0.1677116	-0.8344	1	3654	4-fold
spneumoniae	spseudopneumoniae	Val>Ala	GTT>GCT	Val	Ala	2.070749	2.023632	-0.023	85	8242	4-fold
spneumoniae	spseudopneumoniae	Val>Gly	GTT>GGT	Val	Gly	2.070749	2.517241	0.1952	8	8242	4-fold
