# Supplementary material for: No Evidence that Selection on Synonymous Codon Usage Affects Patterns of Protein Evolution in Bacteria
Source: Genome Biol Evol. 2023 Dec 27;16(2):evad232. doi: 10.1093/gbe/evad232 (PMC10849182; doi:10.1093/gbe/evad232)
Supplement: evad232_Supplementary_Data [file evad232_supplementary_data.zip › TableS2.csv]

species	aa_mut	codon_mut	MajorAllele	out1	out2	fold	n_subs	N	aa_major	rscu_major	aa_out	rscu_out	nt.dif
ecoli	Lys>Asn	AAA>AAC	AAC	AAA	AAA	2-fold	2	4519	Asn	1.70184696569921	Lys	1.55995055624227	1
ecoli	Lys>Asn	AAA>AAT	AAT	AAA	AAA	2-fold	3	2863	Asn	0.298153034300792	Lys	1.55995055624227	1
ecoli	Lys>Arg	AAA>AGA	AGA	AAA	AAA	NA	5	189	Arg	0.0187207488299532	Lys	1.55995055624227	1
ecoli	Lys>Arg	AAA>AGG	AGG	AAA	AAA	NA	2	100	Arg	0.0046801872074883	Lys	1.55995055624227	2
ecoli	Lys>Gln	AAA>CAA	CAA	AAA	AAA	2-fold	3	2881	Gln	0.359493670886076	Lys	1.55995055624227	1
ecoli	Lys>Gln	AAA>CAG	CAG	AAA	AAA	2-fold	2	6919	Gln	1.64050632911392	Lys	1.55995055624227	2
ecoli	Lys>Arg	AAA>CGA	CGA	AAA	AAA	NA	1	282	Arg	0.0234009360374415	Lys	1.55995055624227	2
ecoli	Lys>Glu	AAA>GAA	GAA	AAA	AAA	2-fold	2	11191	Glu	1.56639566395664	Lys	1.55995055624227	1
ecoli	Asn>Lys	AAC>AAA	AAA	AAC	AAC	2-fold	2	9814	Lys	1.57652303120357	Asn	1.54747474747475	1
ecoli	Asn>Thr	AAC>ACC	ACC	AAC	AAC	NA	1	3841	Thr	2.15502392344498	Asn	1.54747474747475	1
ecoli	Asn>Ser	AAC>AGC	AGC	AAC	AAC	NA	6	2786	Ser	1.44467213114754	Asn	1.54747474747475	1
ecoli	Asn>His	AAC>CAT	CAT	AAC	AAC	2-fold	1	2786	His	0.49740932642487	Asn	1.54747474747475	2
ecoli	Asn>Asp	AAC>GAC	GAC	AAC	AAC	2-fold	2	3545	Asp	1.2135231316726	Asn	1.54747474747475	1
ecoli	Asn>Asp	AAC>GAT	GAT	AAC	AAC	2-fold	1	7832	Asp	0.786476868327402	Asn	1.54747474747475	2
ecoli	Asn>Ala	AAC>GCT	GCT	AAC	AAC	NA	1	2120	Ala	1.45543584720862	Asn	1.54747474747475	3
ecoli	Lys>Asn	AAG>AAC	AAC	AAG	AAG	2-fold	1	4519	Asn	1.70184696569921	Lys	0.440049443757726	1
ecoli	Lys>Asn	AAG>AAT	AAT	AAG	AAG	2-fold	1	2863	Asn	0.298153034300792	Lys	0.440049443757726	1
ecoli	Lys>Arg	AAG>AGG	AGG	AAG	AAG	NA	1	100	Arg	0.0046801872074883	Lys	0.440049443757726	1
ecoli	Lys>Gln	AAG>CAG	CAG	AAG	AAG	2-fold	1	6919	Gln	1.64050632911392	Lys	0.440049443757726	1
ecoli	Asn>Lys	AAT>AAA	AAA	AAT	AAT	2-fold	1	9814	Lys	1.57652303120357	Asn	0.452525252525253	1
ecoli	Asn>Lys	AAT>AAG	AAG	AAT	AAT	2-fold	1	1885	Lys	0.423476968796434	Asn	0.452525252525253	1
ecoli	Asn>Thr	AAT>ACC	ACC	AAT	AAT	NA	1	3841	Thr	2.15502392344498	Asn	0.452525252525253	2
ecoli	Asn>Thr	AAT>ACT	ACT	AAT	AAT	NA	1	1071	Thr	1.43923444976077	Asn	0.452525252525253	1
ecoli	Asn>His	AAT>CAT	CAT	AAT	AAT	2-fold	2	2786	His	0.49740932642487	Asn	0.452525252525253	1
ecoli	Asn>Asp	AAT>GAC	GAC	AAT	AAT	2-fold	2	3545	Asp	1.2135231316726	Asn	0.452525252525253	2
ecoli	Asn>Asp	AAT>GAT	GAT	AAT	AAT	2-fold	2	7832	Asp	0.786476868327402	Asn	0.452525252525253	1
ecoli	Thr>Met	ACA>ATG	ATG	ACA	ACA	NA	1	9359	Met	1	Thr	0.217647058823529	2
ecoli	Thr>Ala	ACA>GCA	GCA	ACA	ACA	4-fold	1	2308	Ala	1.02448579823702	Thr	0.217647058823529	1
ecoli	Thr>Ser	ACA>TCA	TCA	ACA	ACA	NA	1	650	Ser	0.184426229508197	Thr	0.217647058823529	1
ecoli	Thr>Ser	ACA>TCG	TCG	ACA	ACA	NA	2	1177	Ser	0.21516393442623	Thr	0.217647058823529	2
ecoli	Thr>Asn	ACC>AAT	AAT	ACC	ACC	NA	2	2863	Asn	0.298153034300792	Thr	2.03529411764706	2
ecoli	Thr>Ser	ACC>AGC	AGC	ACC	ACC	NA	2	2786	Ser	1.44467213114754	Thr	2.03529411764706	1
ecoli	Thr>Ile	ACC>ATC	ATC	ACC	ACC	NA	1	5096	Ile	2.17199017199017	Thr	2.03529411764706	1
ecoli	Thr>Ile	ACC>ATT	ATT	ACC	ACC	NA	1	6380	Ile	0.828009828009828	Thr	2.03529411764706	2
ecoli	Thr>Pro	ACC>CCT	CCT	ACC	ACC	4-fold	1	847	Pro	0.453333333333333	Thr	2.03529411764706	2
ecoli	Thr>Asp	ACC>GAC	GAC	ACC	ACC	NA	1	3545	Asp	1.2135231316726	Thr	2.03529411764706	2
ecoli	Thr>Ala	ACC>GCC	GCC	ACC	ACC	4-fold	4	3492	Ala	0.49951028403526	Thr	2.03529411764706	1
ecoli	Thr>Ala	ACC>GCG	GCG	ACC	ACC	4-fold	1	5073	Ala	1.0205680705191	Thr	2.03529411764706	2
ecoli	Thr>Ser	ACC>TCC	TCC	ACC	ACC	NA	2	1446	Ser	1.84426229508197	Thr	2.03529411764706	1
ecoli	Thr>Ile	ACG>ATA	ATA	ACG	ACG	NA	1	284	Ile	0	Thr	0.476470588235294	2
ecoli	Thr>Met	ACG>ATG	ATG	ACG	ACG	NA	1	9359	Met	1	Thr	0.476470588235294	1
ecoli	Thr>Ala	ACG>GCG	GCG	ACG	ACG	4-fold	1	5073	Ala	1.0205680705191	Thr	0.476470588235294	1
ecoli	Thr>Asn	ACT>AAC	AAC	ACT	ACT	NA	1	4519	Asn	1.70184696569921	Thr	1.27058823529412	2
ecoli	Thr>Ser	ACT>AGC	AGC	ACT	ACT	NA	1	2786	Ser	1.44467213114754	Thr	1.27058823529412	2
ecoli	Thr>Ile	ACT>ATT	ATT	ACT	ACT	NA	1	6380	Ile	0.828009828009828	Thr	1.27058823529412	1
ecoli	Thr>Ala	ACT>GCT	GCT	ACT	ACT	4-fold	1	2120	Ala	1.45543584720862	Thr	1.27058823529412	1
ecoli	Thr>Ser	ACT>TCT	TCT	ACT	ACT	NA	1	1467	Ser	2.14549180327869	Thr	1.27058823529412	1
ecoli	Arg>Lys	AGA>AAA	AAA	AGA	AGA	NA	1	9814	Lys	1.57652303120357	Arg	0.0140679953106682	1
ecoli	Ser>Asn	AGC>AAC	AAC	AGC	AGC	NA	6	4519	Asn	1.70184696569921	Ser	1.45646437994723	1
ecoli	Ser>Asn	AGC>AAT	AAT	AGC	AGC	NA	2	2863	Asn	0.298153034300792	Ser	1.45646437994723	2
ecoli	Ser>Thr	AGC>ACT	ACT	AGC	AGC	NA	2	1071	Thr	1.43923444976077	Ser	1.45646437994723	2
ecoli	Ser>Arg	AGC>CGC	CGC	AGC	AGC	NA	1	3586	Arg	1.90015600624025	Ser	1.45646437994723	1
ecoli	Ser>Arg	AGC>CGT	CGT	AGC	AGC	NA	1	4855	Arg	4.0390015600624	Ser	1.45646437994723	2
ecoli	Ser>Asp	AGC>GAT	GAT	AGC	AGC	NA	1	7832	Asp	0.786476868327402	Ser	1.45646437994723	3
ecoli	Ser>Gly	AGC>GGC	GGC	AGC	AGC	NA	2	4701	Gly	1.70615034168565	Ser	1.45646437994723	1
ecoli	Ser>Gly	AGC>GGT	GGT	AGC	AGC	NA	2	4261	Gly	2.16856492027335	Ser	1.45646437994723	2
ecoli	Ser>Cys	AGC>TGC	TGC	AGC	AGC	NA	1	1125	Cys	1.2	Ser	1.45646437994723	1
ecoli	Arg>Lys	AGG>AAG	AAG	AGG	AGG	NA	1	1885	Lys	0.423476968796434	Arg	0.0351699882766706	1
ecoli	Ser>Asn	AGT>AAT	AAT	AGT	AGT	NA	3	2863	Asn	0.298153034300792	Ser	0.411609498680739	1
ecoli	Ser>Gly	AGT>GGC	GGC	AGT	AGT	NA	2	4701	Gly	1.70615034168565	Ser	0.411609498680739	2
ecoli	Ser>Gly	AGT>GGT	GGT	AGT	AGT	NA	4	4261	Gly	2.16856492027335	Ser	0.411609498680739	1
ecoli	Ser>Cys	AGT>TGT	TGT	AGT	AGT	NA	1	894	Cys	0.8	Ser	0.411609498680739	1
ecoli	Ile>Thr	ATA>ACA	ACA	ATA	ATA	NA	1	521	Thr	0.141626794258373	Ile	0.0352112676056338	1
ecoli	Ile>Met	ATA>ATG	ATG	ATA	ATA	NA	2	9359	Met	1	Ile	0.0352112676056338	1
ecoli	Ile>Leu	ATA>TTA	TTA	ATA	ATA	NA	2	1931	Leu	0.140135218192993	Ile	0.0352112676056338	1
ecoli	Ile>Leu	ATA>TTG	TTG	ATA	ATA	NA	1	1501	Leu	0.228641671788568	Ile	0.0352112676056338	2
ecoli	Ile>Met	ATC>ATG	ATG	ATC	ATC	NA	2	9359	Met	1	Ile	1.87676056338028	1
ecoli	Ile>Leu	ATC>CTC	CTC	ATC	ATC	NA	1	1638	Leu	0.335586969883221	Ile	1.87676056338028	1
ecoli	Ile>Val	ATC>GTA	GTA	ATC	ATC	NA	1	1442	Val	0.948004836759371	Ile	1.87676056338028	2
ecoli	Ile>Val	ATC>GTC	GTC	ATC	ATC	NA	7	2012	Val	0.396614268440145	Ile	1.87676056338028	1
ecoli	Ile>Val	ATC>GTT	GTT	ATC	ATC	NA	5	3445	Val	1.81620314389359	Ile	1.87676056338028	2
ecoli	Ile>Phe	ATC>TTC	TTC	ATC	ATC	NA	1	3849	Phe	1.53495007132668	Ile	1.87676056338028	1
ecoli	Met>Lys	ATG>AAG	AAG	ATG	ATG	NA	2	1885	Lys	0.423476968796434	Met	1	1
ecoli	Met>Ile	ATG>ATA	ATA	ATG	ATG	NA	2	284	Ile	0	Met	1	1
ecoli	Met>Ile	ATG>ATT	ATT	ATG	ATG	NA	2	6380	Ile	0.828009828009828	Met	1	1
ecoli	Met>Leu	ATG>CTG	CTG	ATG	ATG	NA	5	11414	Leu	4.960049170252	Met	1	1
ecoli	Met>Leu	ATG>TTA	TTA	ATG	ATG	NA	2	1931	Leu	0.140135218192993	Met	1	2
ecoli	Met>Leu	ATG>TTG	TTG	ATG	ATG	NA	2	1501	Leu	0.228641671788568	Met	1	1
ecoli	Ile>Asn	ATT>AAC	AAC	ATT	ATT	NA	1	4519	Asn	1.70184696569921	Ile	1.08802816901408	2
ecoli	Ile>Thr	ATT>ACT	ACT	ATT	ATT	NA	1	1071	Thr	1.43923444976077	Ile	1.08802816901408	1
ecoli	Ile>Met	ATT>ATG	ATG	ATT	ATT	NA	2	9359	Met	1	Ile	1.08802816901408	1
ecoli	Ile>Leu	ATT>CTC	CTC	ATT	ATT	NA	1	1638	Leu	0.335586969883221	Ile	1.08802816901408	2
ecoli	Ile>Leu	ATT>CTT	CTT	ATT	ATT	NA	3	1625	Leu	0.309772587584511	Ile	1.08802816901408	1
ecoli	Ile>Ala	ATT>GCC	GCC	ATT	ATT	NA	1	3492	Ala	0.49951028403526	Ile	1.08802816901408	3
ecoli	Ile>Val	ATT>GTC	GTC	ATT	ATT	NA	1	2012	Val	0.396614268440145	Ile	1.08802816901408	2
ecoli	Ile>Val	ATT>GTG	GTG	ATT	ATT	NA	2	4458	Val	0.839177750906892	Ile	1.08802816901408	2
ecoli	Ile>Val	ATT>GTT	GTT	ATT	ATT	NA	15	3445	Val	1.81620314389359	Ile	1.08802816901408	1
ecoli	Ile>Phe	ATT>TTT	TTT	ATT	ATT	NA	1	5340	Phe	0.465049928673324	Ile	1.08802816901408	1
ecoli	Gln>Lys	CAA>AAA	AAA	CAA	CAA	2-fold	2	9814	Lys	1.57652303120357	Gln	0.459649122807017	1
ecoli	Gln>Asn	CAA>AAC	AAC	CAA	CAA	2-fold	1	4519	Asn	1.70184696569921	Gln	0.459649122807017	2
ecoli	Gln>Lys	CAA>AAG	AAG	CAA	CAA	2-fold	1	1885	Lys	0.423476968796434	Gln	0.459649122807017	2
ecoli	Gln>Leu	CAA>CTA	CTA	CAA	CAA	NA	3	196	Leu	0.0258143822987093	Gln	0.459649122807017	1
ecoli	Gln>Leu	CAA>CTG	CTG	CAA	CAA	NA	3	11414	Leu	4.960049170252	Gln	0.459649122807017	2
ecoli	Gln>Leu	CAA>CTT	CTT	CAA	CAA	NA	1	1625	Leu	0.309772587584511	Gln	0.459649122807017	2
ecoli	His>Lys	CAC>AAA	AAA	CAC	CAC	2-fold	1	9814	Lys	1.57652303120357	His	1.40127388535032	2
ecoli	His>Asn	CAC>AAC	AAC	CAC	CAC	2-fold	1	4519	Asn	1.70184696569921	His	1.40127388535032	1
ecoli	His>Tyr	CAC>TAC	TAC	CAC	CAC	2-fold	1	2390	Tyr	1.42967244701349	His	1.40127388535032	1
ecoli	Gln>Lys	CAG>AAA	AAA	CAG	CAG	2-fold	3	9814	Lys	1.57652303120357	Gln	1.54035087719298	2
ecoli	Gln>Lys	CAG>AAG	AAG	CAG	CAG	2-fold	4	1885	Lys	0.423476968796434	Gln	1.54035087719298	1
ecoli	Gln>Asn	CAG>AAT	AAT	CAG	CAG	2-fold	1	2863	Asn	0.298153034300792	Gln	1.54035087719298	2
ecoli	Gln>His	CAG>CAC	CAC	CAG	CAG	2-fold	3	1997	His	1.50259067357513	Gln	1.54035087719298	1
ecoli	Gln>His	CAG>CAT	CAT	CAG	CAG	2-fold	1	2786	His	0.49740932642487	Gln	1.54035087719298	1
ecoli	Gln>Arg	CAG>CGG	CGG	CAG	CAG	NA	1	533	Arg	0.0140405616224649	Gln	1.54035087719298	1
ecoli	Gln>Leu	CAG>CTG	CTG	CAG	CAG	NA	1	11414	Leu	4.960049170252	Gln	1.54035087719298	1
ecoli	Gln>Glu	CAG>GAA	GAA	CAG	CAG	2-fold	2	11191	Glu	1.56639566395664	Gln	1.54035087719298	2
ecoli	Gln>Glu	CAG>GAG	GAG	CAG	CAG	2-fold	1	3218	Glu	0.43360433604336	Gln	1.54035087719298	1
ecoli	Gln>Leu	CAG>TTG	TTG	CAG	CAG	NA	1	1501	Leu	0.228641671788568	Gln	1.54035087719298	2
ecoli	His>Asn	CAT>AAT	AAT	CAT	CAT	2-fold	1	2863	Asn	0.298153034300792	His	0.598726114649682	1
ecoli	His>Gln	CAT>CAA	CAA	CAT	CAT	2-fold	1	2881	Gln	0.359493670886076	His	0.598726114649682	1
ecoli	His>Gln	CAT>CAG	CAG	CAT	CAT	2-fold	1	6919	Gln	1.64050632911392	His	0.598726114649682	1
ecoli	His>Arg	CAT>CGA	CGA	CAT	CAT	NA	1	282	Arg	0.0234009360374415	His	0.598726114649682	2
ecoli	His>Arg	CAT>CGT	CGT	CAT	CAT	NA	3	4855	Arg	4.0390015600624	His	0.598726114649682	1
ecoli	His>Asp	CAT>GAC	GAC	CAT	CAT	2-fold	1	3545	Asp	1.2135231316726	His	0.598726114649682	2
ecoli	His>Tyr	CAT>TAT	TAT	CAT	CAT	2-fold	1	3458	Tyr	0.570327552986512	His	0.598726114649682	1
ecoli	Pro>Ala	CCA>GCC	GCC	CCA	CCA	4-fold	1	3492	Ala	0.49951028403526	Pro	0.572490706319703	2
ecoli	Pro>Ser	CCA>TCA	TCA	CCA	CCA	NA	1	650	Ser	0.184426229508197	Pro	0.572490706319703	1
ecoli	Pro>Gln	CCG>CAG	CAG	CCG	CCG	NA	1	6919	Gln	1.64050632911392	Pro	2.88475836431227	1
ecoli	Pro>Arg	CCG>CGG	CGG	CCG	CCG	NA	1	533	Arg	0.0140405616224649	Pro	2.88475836431227	1
ecoli	Pro>Val	CCG>GTG	GTG	CCG	CCG	4-fold	1	4458	Val	0.839177750906892	Pro	2.88475836431227	2
ecoli	Pro>Ser	CCG>TCG	TCG	CCG	CCG	NA	2	1177	Ser	0.21516393442623	Pro	2.88475836431227	1
ecoli	Pro>Ala	CCT>GCT	GCT	CCT	CCT	4-fold	1	2120	Ala	1.45543584720862	Pro	0.431226765799257	1
ecoli	Arg>Lys	CGC>AAG	AAG	CGC	CGC	NA	1	1885	Lys	0.423476968796434	Arg	1.94138335287222	3
ecoli	Arg>Ser	CGC>AGC	AGC	CGC	CGC	NA	2	2786	Ser	1.44467213114754	Arg	1.94138335287222	1
ecoli	Arg>Gln	CGC>CAA	CAA	CGC	CGC	NA	1	2881	Gln	0.359493670886076	Arg	1.94138335287222	2
ecoli	Arg>His	CGC>CAC	CAC	CGC	CGC	NA	1	1997	His	1.50259067357513	Arg	1.94138335287222	1
ecoli	Arg>Gly	CGC>GGC	GGC	CGC	CGC	NA	1	4701	Gly	1.70615034168565	Arg	1.94138335287222	1
ecoli	Arg>His	CGG>CAT	CAT	CGG	CGG	NA	1	2786	His	0.49740932642487	Arg	0.182883939038687	2
ecoli	Arg>Lys	CGT>AAA	AAA	CGT	CGT	NA	1	9814	Lys	1.57652303120357	Arg	3.70691676436108	3
ecoli	Arg>Ser	CGT>AGC	AGC	CGT	CGT	NA	1	2786	Ser	1.44467213114754	Arg	3.70691676436108	2
ecoli	Arg>His	CGT>CAC	CAC	CGT	CGT	NA	2	1997	His	1.50259067357513	Arg	3.70691676436108	2
ecoli	Arg>His	CGT>CAT	CAT	CGT	CGT	NA	1	2786	His	0.49740932642487	Arg	3.70691676436108	1
ecoli	Leu>Ile	CTC>ATC	ATC	CTC	CTC	NA	2	5096	Ile	2.17199017199017	Leu	0.433846153846154	1
ecoli	Leu>Phe	CTC>TTC	TTC	CTC	CTC	NA	1	3849	Phe	1.53495007132668	Leu	0.433846153846154	1
ecoli	Leu>Met	CTG>ATG	ATG	CTG	CTG	NA	3	9359	Met	1	Leu	4.32	1
ecoli	Leu>Ile	CTG>ATT	ATT	CTG	CTG	NA	1	6380	Ile	0.828009828009828	Leu	4.32	2
ecoli	Leu>Gln	CTG>CAG	CAG	CTG	CTG	NA	3	6919	Gln	1.64050632911392	Leu	4.32	1
ecoli	Leu>Val	CTG>GTA	GTA	CTG	CTG	NA	1	1442	Val	0.948004836759371	Leu	4.32	2
ecoli	Leu>Phe	CTT>TTT	TTT	CTT	CTT	NA	1	5340	Phe	0.465049928673324	Leu	0.396923076923077	1
ecoli	Glu>Lys	GAA>AAA	AAA	GAA	GAA	2-fold	3	9814	Lys	1.57652303120357	Glu	1.51894273127753	1
ecoli	Glu>Gln	GAA>CAA	CAA	GAA	GAA	2-fold	5	2881	Gln	0.359493670886076	Glu	1.51894273127753	1
ecoli	Glu>Asp	GAA>GAC	GAC	GAA	GAA	2-fold	6	3545	Asp	1.2135231316726	Glu	1.51894273127753	1
ecoli	Glu>Asp	GAA>GAT	GAT	GAA	GAA	2-fold	10	7832	Asp	0.786476868327402	Glu	1.51894273127753	1
ecoli	Glu>Ala	GAA>GCA	GCA	GAA	GAA	NA	1	2308	Ala	1.02448579823702	Glu	1.51894273127753	1
ecoli	Glu>Ala	GAA>GCC	GCC	GAA	GAA	NA	1	3492	Ala	0.49951028403526	Glu	1.51894273127753	2
ecoli	Glu>Ala	GAA>GCG	GCG	GAA	GAA	NA	1	5073	Ala	1.0205680705191	Glu	1.51894273127753	2
ecoli	Glu>Gly	GAA>GGC	GGC	GAA	GAA	NA	1	4701	Gly	1.70615034168565	Glu	1.51894273127753	2
ecoli	Glu>Gly	GAA>GGT	GGT	GAA	GAA	NA	1	4261	Gly	2.16856492027335	Glu	1.51894273127753	2
ecoli	Asp>Lys	GAC>AAA	AAA	GAC	GAC	2-fold	1	9814	Lys	1.57652303120357	Asp	1.07351225204201	2
ecoli	Asp>Asn	GAC>AAC	AAC	GAC	GAC	2-fold	3	4519	Asn	1.70184696569921	Asp	1.07351225204201	1
ecoli	Asp>Glu	GAC>GAA	GAA	GAC	GAC	2-fold	6	11191	Glu	1.56639566395664	Asp	1.07351225204201	1
ecoli	Asp>Glu	GAC>GAG	GAG	GAC	GAC	2-fold	2	3218	Glu	0.43360433604336	Asp	1.07351225204201	1
ecoli	Glu>Lys	GAG>AAA	AAA	GAG	GAG	2-fold	1	9814	Lys	1.57652303120357	Glu	0.481057268722467	2
ecoli	Glu>Asp	GAG>GAC	GAC	GAG	GAG	2-fold	4	3545	Asp	1.2135231316726	Glu	0.481057268722467	1
ecoli	Glu>Asp	GAG>GAT	GAT	GAG	GAG	2-fold	8	7832	Asp	0.786476868327402	Glu	0.481057268722467	1
ecoli	Glu>Ala	GAG>GCA	GCA	GAG	GAG	NA	1	2308	Ala	1.02448579823702	Glu	0.481057268722467	2
ecoli	Asp>Asn	GAT>AAC	AAC	GAT	GAT	2-fold	2	4519	Asn	1.70184696569921	Asp	0.926487747957993	2
ecoli	Asp>Asn	GAT>AAT	AAT	GAT	GAT	2-fold	6	2863	Asn	0.298153034300792	Asp	0.926487747957993	1
ecoli	Asp>Glu	GAT>GAA	GAA	GAT	GAT	2-fold	13	11191	Glu	1.56639566395664	Asp	0.926487747957993	1
ecoli	Asp>Glu	GAT>GAG	GAG	GAT	GAT	2-fold	14	3218	Glu	0.43360433604336	Asp	0.926487747957993	1
ecoli	Asp>Ala	GAT>GCG	GCG	GAT	GAT	NA	2	5073	Ala	1.0205680705191	Asp	0.926487747957993	2
ecoli	Asp>Ala	GAT>GCT	GCT	GAT	GAT	NA	1	2120	Ala	1.45543584720862	Asp	0.926487747957993	1
ecoli	Ala>Thr	GCA>ACA	ACA	GCA	GCA	4-fold	1	521	Thr	0.141626794258373	Ala	0.898021308980213	1
ecoli	Ala>Pro	GCA>CCA	CCA	GCA	GCA	4-fold	1	808	Pro	0.512	Ala	0.898021308980213	1
ecoli	Ala>Asp	GCA>GAC	GAC	GCA	GCA	NA	1	3545	Asp	1.2135231316726	Ala	0.898021308980213	2
ecoli	Ala>Val	GCA>GTA	GTA	GCA	GCA	4-fold	4	1442	Val	0.948004836759371	Ala	0.898021308980213	1
ecoli	Ala>Ser	GCA>TCG	TCG	GCA	GCA	NA	1	1177	Ser	0.21516393442623	Ala	0.898021308980213	2
ecoli	Ala>Thr	GCC>ACC	ACC	GCC	GCC	4-fold	2	3841	Thr	2.15502392344498	Ala	0.523592085235921	1
ecoli	Ala>Thr	GCC>ACT	ACT	GCC	GCC	4-fold	2	1071	Thr	1.43923444976077	Ala	0.523592085235921	2
ecoli	Ala>Glu	GCC>GAA	GAA	GCC	GCC	NA	1	11191	Glu	1.56639566395664	Ala	0.523592085235921	2
ecoli	Ala>Asp	GCC>GAC	GAC	GCC	GCC	NA	1	3545	Asp	1.2135231316726	Ala	0.523592085235921	1
ecoli	Ala>Gly	GCC>GGG	GGG	GCC	GCC	4-fold	1	1207	Gly	0.082004555808656	Ala	0.523592085235921	2
ecoli	Ala>Val	GCC>GTC	GTC	GCC	GCC	4-fold	3	2012	Val	0.396614268440145	Ala	0.523592085235921	1
ecoli	Ala>Ser	GCC>TCT	TCT	GCC	GCC	NA	3	1467	Ser	2.14549180327869	Ala	0.523592085235921	2
ecoli	Ala>Thr	GCG>ACA	ACA	GCG	GCG	4-fold	1	521	Thr	0.141626794258373	Ala	1.36986301369863	2
ecoli	Ala>Thr	GCG>ACG	ACG	GCG	GCG	4-fold	2	1804	Thr	0.264114832535885	Ala	1.36986301369863	1
ecoli	Ala>Glu	GCG>GAG	GAG	GCG	GCG	NA	1	3218	Glu	0.43360433604336	Ala	1.36986301369863	1
ecoli	Ala>Val	GCG>GTA	GTA	GCG	GCG	4-fold	1	1442	Val	0.948004836759371	Ala	1.36986301369863	2
ecoli	Ala>Val	GCG>GTG	GTG	GCG	GCG	4-fold	1	4458	Val	0.839177750906892	Ala	1.36986301369863	1
ecoli	Ala>Ser	GCG>TCA	TCA	GCG	GCG	NA	1	650	Ser	0.184426229508197	Ala	1.36986301369863	2
ecoli	Ala>Ser	GCG>TCG	TCG	GCG	GCG	NA	2	1177	Ser	0.21516393442623	Ala	1.36986301369863	1
ecoli	Ala>Ser	GCG>TCT	TCT	GCG	GCG	NA	1	1467	Ser	2.14549180327869	Ala	1.36986301369863	2
ecoli	Ala>Thr	GCT>ACT	ACT	GCT	GCT	4-fold	1	1071	Thr	1.43923444976077	Ala	1.20852359208524	1
ecoli	Ala>Asp	GCT>GAC	GAC	GCT	GCT	NA	1	3545	Asp	1.2135231316726	Ala	1.20852359208524	2
ecoli	Ala>Gly	GCT>GGT	GGT	GCT	GCT	4-fold	1	4261	Gly	2.16856492027335	Ala	1.20852359208524	1
ecoli	Ala>Val	GCT>GTA	GTA	GCT	GCT	4-fold	1	1442	Val	0.948004836759371	Ala	1.20852359208524	2
ecoli	Ala>Val	GCT>GTG	GTG	GCT	GCT	4-fold	1	4458	Val	0.839177750906892	Ala	1.20852359208524	2
ecoli	Ala>Val	GCT>GTT	GTT	GCT	GCT	4-fold	1	3445	Val	1.81620314389359	Ala	1.20852359208524	1
ecoli	Ala>Ser	GCT>TCC	TCC	GCT	GCT	NA	1	1446	Ser	1.84426229508197	Ala	1.20852359208524	2
ecoli	Gly>Ser	GGC>AGC	AGC	GGC	GGC	NA	1	2786	Ser	1.44467213114754	Gly	1.77003484320558	1
ecoli	Gly>Asp	GGC>GAC	GAC	GGC	GGC	NA	1	3545	Asp	1.2135231316726	Gly	1.77003484320558	1
ecoli	Gly>Ala	GGC>GCC	GCC	GGC	GGC	4-fold	1	3492	Ala	0.49951028403526	Gly	1.77003484320558	1
ecoli	Gly>Ala	GGC>GCT	GCT	GGC	GGC	4-fold	1	2120	Ala	1.45543584720862	Gly	1.77003484320558	2
ecoli	Gly>Asp	GGT>GAT	GAT	GGT	GGT	NA	1	7832	Asp	0.786476868327402	Gly	1.84320557491289	1
ecoli	Val>Thr	GTA>ACA	ACA	GTA	GTA	4-fold	1	521	Thr	0.141626794258373	Val	0.823300970873786	2
ecoli	Val>Ile	GTA>ATC	ATC	GTA	GTA	NA	1	5096	Ile	2.17199017199017	Val	0.823300970873786	2
ecoli	Val>Ile	GTA>ATT	ATT	GTA	GTA	NA	1	6380	Ile	0.828009828009828	Val	0.823300970873786	2
ecoli	Val>Ala	GTA>GCA	GCA	GTA	GTA	4-fold	1	2308	Ala	1.02448579823702	Val	0.823300970873786	1
ecoli	Val>Ala	GTA>GCC	GCC	GTA	GTA	4-fold	1	3492	Ala	0.49951028403526	Val	0.823300970873786	2
ecoli	Val>Ile	GTC>ATC	ATC	GTC	GTC	NA	3	5096	Ile	2.17199017199017	Val	0.512621359223301	1
ecoli	Val>Ile	GTC>ATT	ATT	GTC	GTC	NA	1	6380	Ile	0.828009828009828	Val	0.512621359223301	2
ecoli	Val>Ala	GTC>GCC	GCC	GTC	GTC	4-fold	2	3492	Ala	0.49951028403526	Val	0.512621359223301	1
ecoli	Val>Ala	GTC>GCT	GCT	GTC	GTC	4-fold	1	2120	Ala	1.45543584720862	Val	0.512621359223301	2
ecoli	Val>Ile	GTG>ATC	ATC	GTG	GTG	NA	1	5096	Ile	2.17199017199017	Val	1.10291262135922	2
ecoli	Val>Met	GTG>ATG	ATG	GTG	GTG	NA	4	9359	Met	1	Val	1.10291262135922	1
ecoli	Val>Leu	GTG>CTG	CTG	GTG	GTG	NA	1	11414	Leu	4.960049170252	Val	1.10291262135922	1
ecoli	Val>Ala	GTG>GCA	GCA	GTG	GTG	4-fold	1	2308	Ala	1.02448579823702	Val	1.10291262135922	2
ecoli	Val>Ala	GTG>GCC	GCC	GTG	GTG	4-fold	1	3492	Ala	0.49951028403526	Val	1.10291262135922	2
ecoli	Val>Ala	GTG>GCG	GCG	GTG	GTG	4-fold	2	5073	Ala	1.0205680705191	Val	1.10291262135922	1
ecoli	Val>Ile	GTT>ATA	ATA	GTT	GTT	NA	1	284	Ile	0	Val	1.56116504854369	2
ecoli	Val>Ile	GTT>ATC	ATC	GTT	GTT	NA	4	5096	Ile	2.17199017199017	Val	1.56116504854369	2
ecoli	Val>Met	GTT>ATG	ATG	GTT	GTT	NA	1	9359	Met	1	Val	1.56116504854369	2
ecoli	Val>Ile	GTT>ATT	ATT	GTT	GTT	NA	7	6380	Ile	0.828009828009828	Val	1.56116504854369	1
ecoli	Val>Ala	GTT>GCA	GCA	GTT	GTT	4-fold	1	2308	Ala	1.02448579823702	Val	1.56116504854369	2
ecoli	Val>Ala	GTT>GCC	GCC	GTT	GTT	4-fold	2	3492	Ala	0.49951028403526	Val	1.56116504854369	2
ecoli	Val>Leu	GTT>TTG	TTG	GTT	GTT	NA	1	1501	Leu	0.228641671788568	Val	1.56116504854369	2
ecoli	Tyr>Leu	TAC>CTC	CTC	TAC	TAC	NA	1	1638	Leu	0.335586969883221	Tyr	1.1089588377724	2
ecoli	Tyr>Phe	TAC>TTC	TTC	TAC	TAC	2-fold	1	3849	Phe	1.53495007132668	Tyr	1.1089588377724	1
ecoli	Tyr>His	TAT>CAT	CAT	TAT	TAT	2-fold	3	2786	His	0.49740932642487	Tyr	0.891041162227603	1
ecoli	Tyr>Ala	TAT>GCT	GCT	TAT	TAT	NA	1	2120	Ala	1.45543584720862	Tyr	0.891041162227603	2
ecoli	Tyr>Phe	TAT>TTT	TTT	TAT	TAT	2-fold	1	5340	Phe	0.465049928673324	Tyr	0.891041162227603	1
ecoli	Ser>Thr	TCA>ACA	ACA	TCA	TCA	NA	2	521	Thr	0.141626794258373	Ser	0.316622691292876	1
ecoli	Ser>Ala	TCA>GCA	GCA	TCA	TCA	NA	1	2308	Ala	1.02448579823702	Ser	0.316622691292876	1
ecoli	Ser>Thr	TCC>ACC	ACC	TCC	TCC	NA	1	3841	Thr	2.15502392344498	Ser	1.67018469656992	1
ecoli	Ser>Ala	TCC>GCC	GCC	TCC	TCC	NA	1	3492	Ala	0.49951028403526	Ser	1.67018469656992	1
ecoli	Ser>Tyr	TCC>TAC	TAC	TCC	TCC	NA	1	2390	Tyr	1.42967244701349	Ser	1.67018469656992	1
ecoli	Ser>Thr	TCG>ACG	ACG	TCG	TCG	NA	2	1804	Thr	0.264114832535885	Ser	0.45910290237467	1
ecoli	Ser>Pro	TCG>CCG	CCG	TCG	TCG	NA	1	4439	Pro	3.01333333333333	Ser	0.45910290237467	1
ecoli	Ser>Ala	TCG>GCG	GCG	TCG	TCG	NA	2	5073	Ala	1.0205680705191	Ser	0.45910290237467	1
ecoli	Ser>Thr	TCT>ACT	ACT	TCT	TCT	NA	1	1071	Thr	1.43923444976077	Ser	1.68601583113456	1
ecoli	Ser>Pro	TCT>CCT	CCT	TCT	TCT	NA	1	847	Pro	0.453333333333333	Ser	1.68601583113456	1
ecoli	Ser>Ala	TCT>GCC	GCC	TCT	TCT	NA	1	3492	Ala	0.49951028403526	Ser	1.68601583113456	2
ecoli	Trp>Arg	TGG>AGG	AGG	TGG	TGG	NA	1	100	Arg	0.0046801872074883	Trp	1	1
ecoli	Trp>Leu	TGG>CTG	CTG	TGG	TGG	NA	1	11414	Leu	4.960049170252	Trp	1	2
ecoli	Trp>Phe	TGG>TTC	TTC	TGG	TGG	NA	1	3849	Phe	1.53495007132668	Trp	1	2
ecoli	Cys>Ser	TGT>AGT	AGT	TGT	TGT	NA	2	984	Ser	0.165983606557377	Cys	1.06666666666667	1
ecoli	Leu>Ile	TTA>ATA	ATA	TTA	TTA	NA	1	284	Ile	0	Leu	0.244615384615385	1
ecoli	Leu>Ile	TTA>ATC	ATC	TTA	TTA	NA	1	5096	Ile	2.17199017199017	Leu	0.244615384615385	2
ecoli	Leu>Met	TTA>ATG	ATG	TTA	TTA	NA	1	9359	Met	1	Leu	0.244615384615385	2
ecoli	Leu>Val	TTA>GTG	GTG	TTA	TTA	NA	1	4458	Val	0.839177750906892	Leu	0.244615384615385	2
ecoli	Leu>Trp	TTA>TGG	TGG	TTA	TTA	NA	1	5058	Trp	1	Leu	0.244615384615385	2
ecoli	Phe>Tyr	TTC>TAC	TAC	TTC	TTC	2-fold	1	2390	Tyr	1.42967244701349	Phe	1.30755064456722	1
ecoli	Phe>Leu	TTC>TTA	TTA	TTC	TTC	NA	1	1931	Leu	0.140135218192993	Phe	1.30755064456722	1
ecoli	Leu>Ile	TTG>ATA	ATA	TTG	TTG	NA	1	284	Ile	0	Leu	0.470769230769231	2
ecoli	Leu>Met	TTG>ATG	ATG	TTG	TTG	NA	2	9359	Met	1	Leu	0.470769230769231	1
ecoli	Leu>Val	TTG>GTA	GTA	TTG	TTG	NA	1	1442	Val	0.948004836759371	Leu	0.470769230769231	2
ecoli	Leu>Phe	TTG>TTT	TTT	TTG	TTG	NA	1	5340	Phe	0.465049928673324	Leu	0.470769230769231	1
ecoli	Phe>Ile	TTT>ATC	ATC	TTT	TTT	NA	1	5096	Ile	2.17199017199017	Phe	0.692449355432781	2
ecoli	Phe>Ile	TTT>ATT	ATT	TTT	TTT	NA	2	6380	Ile	0.828009828009828	Phe	0.692449355432781	1
ecoli	Phe>Leu	TTT>CTT	CTT	TTT	TTT	NA	1	1625	Leu	0.309772587584511	Phe	0.692449355432781	1
ecoli	Phe>Val	TTT>GTT	GTT	TTT	TTT	NA	1	3445	Val	1.81620314389359	Phe	0.692449355432781	1
ecoli	Phe>Tyr	TTT>TAT	TAT	TTT	TTT	2-fold	2	3458	Tyr	0.570327552986512	Phe	0.692449355432781	1
ecoli	Phe>Leu	TTT>TTA	TTA	TTT	TTT	NA	2	1931	Leu	0.140135218192993	Phe	0.692449355432781	1
spneumoniae	Lys>Asn	AAA>AAC	AAC	AAA	AAA	2-fold	5	3025	Asn	1.44635193133047	Lys	1.72355555555556	1
spneumoniae	Lys>Asn	AAA>AAT	AAT	AAA	AAA	2-fold	2	6523	Asn	0.553648068669528	Lys	1.72355555555556	1
spneumoniae	Lys>Thr	AAA>ACA	ACA	AAA	AAA	NA	7	4009	Thr	1.60799555802332	Lys	1.72355555555556	1
spneumoniae	Lys>Arg	AAA>AGA	AGA	AAA	AAA	NA	12	1135	Arg	0.0638297872340426	Lys	1.72355555555556	1
spneumoniae	Lys>Arg	AAA>AGG	AGG	AAA	AAA	NA	1	171	Arg	0.0159574468085106	Lys	1.72355555555556	2
spneumoniae	Lys>Ile	AAA>ATA	ATA	AAA	AAA	NA	1	567	Ile	0.0261374636979671	Lys	1.72355555555556	1
spneumoniae	Lys>Gln	AAA>CAA	CAA	AAA	AAA	2-fold	22	7231	Gln	1.88910891089109	Lys	1.72355555555556	1
spneumoniae	Lys>Gln	AAA>CAG	CAG	AAA	AAA	2-fold	5	3281	Gln	0.110891089108911	Lys	1.72355555555556	2
spneumoniae	Lys>Pro	AAA>CCA	CCA	AAA	AAA	NA	1	3802	Pro	2.90488888888889	Lys	1.72355555555556	2
spneumoniae	Lys>Pro	AAA>CCT	CCT	AAA	AAA	NA	1	2669	Pro	0.984888888888889	Lys	1.72355555555556	3
spneumoniae	Lys>Arg	AAA>CGA	CGA	AAA	AAA	NA	3	802	Arg	0.0159574468085106	Lys	1.72355555555556	2
spneumoniae	Lys>Arg	AAA>CGC	CGC	AAA	AAA	NA	1	1368	Arg	1.1688829787234	Lys	1.72355555555556	3
spneumoniae	Lys>Arg	AAA>CGT	CGT	AAA	AAA	NA	1	5530	Arg	4.72340425531915	Lys	1.72355555555556	3
spneumoniae	Lys>Glu	AAA>GAA	GAA	AAA	AAA	2-fold	18	14239	Glu	1.7294952681388	Lys	1.72355555555556	1
spneumoniae	Lys>Glu	AAA>GAG	GAG	AAA	AAA	2-fold	2	4429	Glu	0.270504731861199	Lys	1.72355555555556	2
spneumoniae	Lys>Asp	AAA>GAT	GAT	AAA	AAA	2-fold	1	8786	Asp	0.961331901181525	Lys	1.72355555555556	2
spneumoniae	Lys>Gly	AAA>GGA	GGA	AAA	AAA	NA	1	4370	Gly	1	Lys	1.72355555555556	2
spneumoniae	Lys>Gly	AAA>GGT	GGT	AAA	AAA	NA	1	6681	Gly	2.51724137931034	Lys	1.72355555555556	3
spneumoniae	Lys>Val	AAA>GTT	GTT	AAA	AAA	NA	1	6273	Val	2.05832410483573	Lys	1.72355555555556	3
spneumoniae	Lys>Tyr	AAA>TAC	TAC	AAA	AAA	2-fold	1	2954	Tyr	1.49367088607595	Lys	1.72355555555556	2
spneumoniae	Lys>Ser	AAA>TCA	TCA	AAA	AAA	NA	2	3228	Ser	2.90709677419355	Lys	1.72355555555556	2
spneumoniae	Lys>Cys	AAA>TGT	TGT	AAA	AAA	2-fold	1	972	Cys	1.3448275862069	Lys	1.72355555555556	3
spneumoniae	Lys>Leu	AAA>TTA	TTA	AAA	AAA	NA	1	2882	Leu	0.208396946564885	Lys	1.72355555555556	2
spneumoniae	Lys>Phe	AAA>TTT	TTT	AAA	AAA	2-fold	1	8672	Phe	0.85995085995086	Lys	1.72355555555556	3
spneumoniae	Asn>Lys	AAC>AAA	AAA	AAC	AAC	2-fold	4	10628	Lys	1.71304724750759	Asn	1.50921149594694	1
spneumoniae	Asn>Lys	AAC>AAG	AAG	AAC	AAC	2-fold	3	6109	Lys	0.286952752492414	Asn	1.50921149594694	1
spneumoniae	Asn>Thr	AAC>ACC	ACC	AAC	AAC	NA	3	2337	Thr	0.206551915602443	Asn	1.50921149594694	1
spneumoniae	Asn>Thr	AAC>ACT	ACT	AAC	AAC	NA	2	3582	Thr	2.08106607440311	Asn	1.50921149594694	2
spneumoniae	Asn>Ser	AAC>AGC	AGC	AAC	AAC	NA	11	1418	Ser	0.843870967741935	Asn	1.50921149594694	1
spneumoniae	Asn>Ser	AAC>AGT	AGT	AAC	AAC	NA	1	2991	Ser	0.31741935483871	Asn	1.50921149594694	2
spneumoniae	Asn>Ile	AAC>ATC	ATC	AAC	AAC	NA	1	6040	Ile	2.09244917715392	Asn	1.50921149594694	1
spneumoniae	Asn>His	AAC>CAC	CAC	AAC	AAC	2-fold	2	1685	His	1.54477611940298	Asn	1.50921149594694	1
spneumoniae	Asn>Gln	AAC>CAG	CAG	AAC	AAC	2-fold	1	3281	Gln	0.110891089108911	Asn	1.50921149594694	2
spneumoniae	Asn>His	AAC>CAT	CAT	AAC	AAC	2-fold	2	2747	His	0.455223880597015	Asn	1.50921149594694	2
spneumoniae	Asn>Arg	AAC>CGA	CGA	AAC	AAC	NA	1	802	Arg	0.0159574468085106	Asn	1.50921149594694	3
spneumoniae	Asn>Asp	AAC>GAC	GAC	AAC	AAC	2-fold	7	3789	Asp	1.03866809881847	Asn	1.50921149594694	1
spneumoniae	Asn>Asp	AAC>GAT	GAT	AAC	AAC	2-fold	3	8786	Asp	0.961331901181525	Asn	1.50921149594694	2
spneumoniae	Lys>Asn	AAG>AAC	AAC	AAG	AAG	2-fold	1	3025	Asn	1.44635193133047	Lys	0.276444444444444	1
spneumoniae	Lys>Asn	AAG>AAT	AAT	AAG	AAG	2-fold	7	6523	Asn	0.553648068669528	Lys	0.276444444444444	1
spneumoniae	Lys>Thr	AAG>ACA	ACA	AAG	AAG	NA	1	4009	Thr	1.60799555802332	Lys	0.276444444444444	2
spneumoniae	Lys>Thr	AAG>ACG	ACG	AAG	AAG	NA	2	902	Thr	0.104386451971127	Lys	0.276444444444444	1
spneumoniae	Lys>Arg	AAG>AGA	AGA	AAG	AAG	NA	5	1135	Arg	0.0638297872340426	Lys	0.276444444444444	2
spneumoniae	Lys>Arg	AAG>AGG	AGG	AAG	AAG	NA	8	171	Arg	0.0159574468085106	Lys	0.276444444444444	1
spneumoniae	Lys>Met	AAG>ATG	ATG	AAG	AAG	NA	1	7626	Met	1	Lys	0.276444444444444	1
spneumoniae	Lys>Gln	AAG>CAA	CAA	AAG	AAG	2-fold	1	7231	Gln	1.88910891089109	Lys	0.276444444444444	2
spneumoniae	Lys>Gln	AAG>CAG	CAG	AAG	AAG	2-fold	6	3281	Gln	0.110891089108911	Lys	0.276444444444444	1
spneumoniae	Lys>Pro	AAG>CCT	CCT	AAG	AAG	NA	1	2669	Pro	0.984888888888889	Lys	0.276444444444444	3
spneumoniae	Lys>Arg	AAG>CGG	CGG	AAG	AAG	NA	1	275	Arg	0.011968085106383	Lys	0.276444444444444	2
spneumoniae	Lys>Arg	AAG>CGT	CGT	AAG	AAG	NA	1	5530	Arg	4.72340425531915	Lys	0.276444444444444	3
spneumoniae	Lys>Glu	AAG>GAA	GAA	AAG	AAG	2-fold	3	14239	Glu	1.7294952681388	Lys	0.276444444444444	2
spneumoniae	Lys>Glu	AAG>GAG	GAG	AAG	AAG	2-fold	3	4429	Glu	0.270504731861199	Lys	0.276444444444444	1
spneumoniae	Lys>Gly	AAG>GGG	GGG	AAG	AAG	NA	1	1242	Gly	0.167711598746081	Lys	0.276444444444444	2
spneumoniae	Lys>Phe	AAG>TTC	TTC	AAG	AAG	2-fold	1	3346	Phe	1.14004914004914	Lys	0.276444444444444	3
spneumoniae	Asn>Lys	AAT>AAA	AAA	AAT	AAT	2-fold	8	10628	Lys	1.71304724750759	Asn	0.490788504053058	1
spneumoniae	Asn>Lys	AAT>AAG	AAG	AAT	AAT	2-fold	3	6109	Lys	0.286952752492414	Asn	0.490788504053058	1
spneumoniae	Asn>Thr	AAT>ACC	ACC	AAT	AAT	NA	4	2337	Thr	0.206551915602443	Asn	0.490788504053058	2
spneumoniae	Asn>Thr	AAT>ACT	ACT	AAT	AAT	NA	7	3582	Thr	2.08106607440311	Asn	0.490788504053058	1
spneumoniae	Asn>Ser	AAT>AGC	AGC	AAT	AAT	NA	3	1418	Ser	0.843870967741935	Asn	0.490788504053058	2
spneumoniae	Asn>Arg	AAT>AGG	AGG	AAT	AAT	NA	1	171	Arg	0.0159574468085106	Asn	0.490788504053058	2
spneumoniae	Asn>Ser	AAT>AGT	AGT	AAT	AAT	NA	9	2991	Ser	0.31741935483871	Asn	0.490788504053058	1
spneumoniae	Asn>His	AAT>CAT	CAT	AAT	AAT	2-fold	8	2747	His	0.455223880597015	Asn	0.490788504053058	1
spneumoniae	Asn>Glu	AAT>GAA	GAA	AAT	AAT	2-fold	2	14239	Glu	1.7294952681388	Asn	0.490788504053058	2
spneumoniae	Asn>Asp	AAT>GAC	GAC	AAT	AAT	2-fold	4	3789	Asp	1.03866809881847	Asn	0.490788504053058	2
spneumoniae	Asn>Glu	AAT>GAG	GAG	AAT	AAT	2-fold	2	4429	Glu	0.270504731861199	Asn	0.490788504053058	2
spneumoniae	Asn>Asp	AAT>GAT	GAT	AAT	AAT	2-fold	17	8786	Asp	0.961331901181525	Asn	0.490788504053058	1
spneumoniae	Asn>Gly	AAT>GGA	GGA	AAT	AAT	NA	2	4370	Gly	1	Asn	0.490788504053058	3
spneumoniae	Asn>Val	AAT>GTT	GTT	AAT	AAT	NA	1	6273	Val	2.05832410483573	Asn	0.490788504053058	2
spneumoniae	Asn>Tyr	AAT>TAT	TAT	AAT	AAT	2-fold	1	5706	Tyr	0.506329113924051	Asn	0.490788504053058	1
spneumoniae	Asn>Ser	AAT>TCA	TCA	AAT	AAT	NA	1	3228	Ser	2.90709677419355	Asn	0.490788504053058	3
spneumoniae	Asn>Leu	AAT>TTA	TTA	AAT	AAT	NA	1	2882	Leu	0.208396946564885	Asn	0.490788504053058	3
spneumoniae	Thr>Lys	ACA>AAA	AAA	ACA	ACA	NA	2	10628	Lys	1.71304724750759	Thr	1.62946175637394	1
spneumoniae	Thr>Lys	ACA>AAG	AAG	ACA	ACA	NA	2	6109	Lys	0.286952752492414	Thr	1.62946175637394	2
spneumoniae	Thr>Arg	ACA>AGA	AGA	ACA	ACA	NA	2	1135	Arg	0.0638297872340426	Thr	1.62946175637394	1
spneumoniae	Thr>Ser	ACA>AGC	AGC	ACA	ACA	NA	3	1418	Ser	0.843870967741935	Thr	1.62946175637394	2
spneumoniae	Thr>Ser	ACA>AGT	AGT	ACA	ACA	NA	1	2991	Ser	0.31741935483871	Thr	1.62946175637394	2
spneumoniae	Thr>Ile	ACA>ATA	ATA	ACA	ACA	NA	12	567	Ile	0.0261374636979671	Thr	1.62946175637394	1
spneumoniae	Thr>Ile	ACA>ATC	ATC	ACA	ACA	NA	1	6040	Ile	2.09244917715392	Thr	1.62946175637394	2
spneumoniae	Thr>Met	ACA>ATG	ATG	ACA	ACA	NA	3	7626	Met	1	Thr	1.62946175637394	2
spneumoniae	Thr>Ile	ACA>ATT	ATT	ACA	ACA	NA	2	9711	Ile	0.881413359148112	Thr	1.62946175637394	2
spneumoniae	Thr>Pro	ACA>CCT	CCT	ACA	ACA	4-fold	1	2669	Pro	0.984888888888889	Thr	1.62946175637394	2
spneumoniae	Thr>Glu	ACA>GAA	GAA	ACA	ACA	NA	1	14239	Glu	1.7294952681388	Thr	1.62946175637394	2
spneumoniae	Thr>Ala	ACA>GCA	GCA	ACA	ACA	4-fold	6	4078	Ala	1.26865671641791	Thr	1.62946175637394	1
spneumoniae	Thr>Ala	ACA>GCG	GCG	ACA	ACA	4-fold	1	1237	Ala	0.251243781094527	Thr	1.62946175637394	2
spneumoniae	Thr>Ala	ACA>GCT	GCT	ACA	ACA	4-fold	1	6639	Ala	2.02363184079602	Thr	1.62946175637394	2
spneumoniae	Thr>Tyr	ACA>TAT	TAT	ACA	ACA	NA	1	5706	Tyr	0.506329113924051	Thr	1.62946175637394	3
spneumoniae	Thr>Ser	ACA>TCA	TCA	ACA	ACA	NA	6	3228	Ser	2.90709677419355	Thr	1.62946175637394	1
spneumoniae	Thr>Ser	ACA>TCT	TCT	ACA	ACA	NA	1	3623	Ser	1.83096774193548	Thr	1.62946175637394	2
spneumoniae	Thr>Lys	ACC>AAA	AAA	ACC	ACC	NA	1	10628	Lys	1.71304724750759	Thr	0.215297450424929	2
spneumoniae	Thr>Asn	ACC>AAC	AAC	ACC	ACC	NA	1	3025	Asn	1.44635193133047	Thr	0.215297450424929	1
spneumoniae	Thr>Lys	ACC>AAG	AAG	ACC	ACC	NA	1	6109	Lys	0.286952752492414	Thr	0.215297450424929	2
spneumoniae	Thr>Ser	ACC>AGC	AGC	ACC	ACC	NA	3	1418	Ser	0.843870967741935	Thr	0.215297450424929	1
spneumoniae	Thr>Ile	ACC>ATC	ATC	ACC	ACC	NA	10	6040	Ile	2.09244917715392	Thr	0.215297450424929	1
spneumoniae	Thr>Ala	ACC>GCC	GCC	ACC	ACC	4-fold	2	2995	Ala	0.456467661691542	Thr	0.215297450424929	1
spneumoniae	Thr>Ala	ACC>GCT	GCT	ACC	ACC	4-fold	1	6639	Ala	2.02363184079602	Thr	0.215297450424929	2
spneumoniae	Thr>Val	ACC>GTC	GTC	ACC	ACC	4-fold	1	3085	Val	0.4562569213732	Thr	0.215297450424929	2
spneumoniae	Thr>Ser	ACC>TCC	TCC	ACC	ACC	NA	1	782	Ser	0.0541935483870968	Thr	0.215297450424929	1
spneumoniae	Thr>Ser	ACC>TCT	TCT	ACC	ACC	NA	1	3623	Ser	1.83096774193548	Thr	0.215297450424929	2
spneumoniae	Thr>Ser	ACG>AGT	AGT	ACG	ACG	NA	1	2991	Ser	0.31741935483871	Thr	0.0861189801699717	2
spneumoniae	Thr>Ile	ACG>ATA	ATA	ACG	ACG	NA	1	567	Ile	0.0261374636979671	Thr	0.0861189801699717	2
spneumoniae	Thr>Met	ACG>ATG	ATG	ACG	ACG	NA	2	7626	Met	1	Thr	0.0861189801699717	1
spneumoniae	Thr>Ala	ACG>GCA	GCA	ACG	ACG	4-fold	1	4078	Ala	1.26865671641791	Thr	0.0861189801699717	2
spneumoniae	Thr>Ala	ACG>GCT	GCT	ACG	ACG	4-fold	1	6639	Ala	2.02363184079602	Thr	0.0861189801699717	2
spneumoniae	Thr>Ser	ACG>TCA	TCA	ACG	ACG	NA	1	3228	Ser	2.90709677419355	Thr	0.0861189801699717	2
spneumoniae	Thr>Lys	ACT>AAA	AAA	ACT	ACT	NA	1	10628	Lys	1.71304724750759	Thr	2.06912181303116	2
spneumoniae	Thr>Asn	ACT>AAC	AAC	ACT	ACT	NA	1	3025	Asn	1.44635193133047	Thr	2.06912181303116	2
spneumoniae	Thr>Asn	ACT>AAT	AAT	ACT	ACT	NA	3	6523	Asn	0.553648068669528	Thr	2.06912181303116	1
spneumoniae	Thr>Arg	ACT>AGA	AGA	ACT	ACT	NA	1	1135	Arg	0.0638297872340426	Thr	2.06912181303116	2
spneumoniae	Thr>Ser	ACT>AGC	AGC	ACT	ACT	NA	3	1418	Ser	0.843870967741935	Thr	2.06912181303116	2
spneumoniae	Thr>Ser	ACT>AGT	AGT	ACT	ACT	NA	7	2991	Ser	0.31741935483871	Thr	2.06912181303116	1
spneumoniae	Thr>Met	ACT>ATG	ATG	ACT	ACT	NA	3	7626	Met	1	Thr	2.06912181303116	2
spneumoniae	Thr>Ile	ACT>ATT	ATT	ACT	ACT	NA	4	9711	Ile	0.881413359148112	Thr	2.06912181303116	1
spneumoniae	Thr>Pro	ACT>CCT	CCT	ACT	ACT	4-fold	1	2669	Pro	0.984888888888889	Thr	2.06912181303116	1
spneumoniae	Thr>Leu	ACT>CTG	CTG	ACT	ACT	NA	1	1421	Leu	0.0595419847328244	Thr	2.06912181303116	3
spneumoniae	Thr>Leu	ACT>CTT	CTT	ACT	ACT	NA	1	4989	Leu	2.86488549618321	Thr	2.06912181303116	2
spneumoniae	Thr>Asp	ACT>GAC	GAC	ACT	ACT	NA	1	3789	Asp	1.03866809881847	Thr	2.06912181303116	3
spneumoniae	Thr>Ala	ACT>GCG	GCG	ACT	ACT	4-fold	1	1237	Ala	0.251243781094527	Thr	2.06912181303116	2
spneumoniae	Thr>Ala	ACT>GCT	GCT	ACT	ACT	4-fold	8	6639	Ala	2.02363184079602	Thr	2.06912181303116	1
spneumoniae	Thr>Val	ACT>GTC	GTC	ACT	ACT	4-fold	1	3085	Val	0.4562569213732	Thr	2.06912181303116	3
spneumoniae	Thr>Val	ACT>GTT	GTT	ACT	ACT	4-fold	3	6273	Val	2.05832410483573	Thr	2.06912181303116	2
spneumoniae	Thr>Ser	ACT>TCA	TCA	ACT	ACT	NA	2	3228	Ser	2.90709677419355	Thr	2.06912181303116	2
spneumoniae	Thr>Ser	ACT>TCG	TCG	ACT	ACT	NA	1	465	Ser	0.0464516129032258	Thr	2.06912181303116	2
spneumoniae	Thr>Ser	ACT>TCT	TCT	ACT	ACT	NA	3	3623	Ser	1.83096774193548	Thr	2.06912181303116	1
spneumoniae	Arg>Lys	AGA>AAA	AAA	AGA	AGA	NA	9	10628	Lys	1.71304724750759	Arg	0.0483870967741936	1
spneumoniae	Arg>Lys	AGA>AAG	AAG	AGA	AGA	NA	3	6109	Lys	0.286952752492414	Arg	0.0483870967741936	2
spneumoniae	Arg>Asn	AGA>AAT	AAT	AGA	AGA	NA	1	6523	Asn	0.553648068669528	Arg	0.0483870967741936	2
spneumoniae	Arg>Ser	AGA>AGT	AGT	AGA	AGA	NA	1	2991	Ser	0.31741935483871	Arg	0.0483870967741936	1
spneumoniae	Arg>Ile	AGA>ATT	ATT	AGA	AGA	NA	1	9711	Ile	0.881413359148112	Arg	0.0483870967741936	2
spneumoniae	Arg>Ala	AGA>GCT	GCT	AGA	AGA	NA	1	6639	Ala	2.02363184079602	Arg	0.0483870967741936	3
spneumoniae	Arg>Tyr	AGA>TAT	TAT	AGA	AGA	NA	1	5706	Tyr	0.506329113924051	Arg	0.0483870967741936	3
spneumoniae	Arg>Ser	AGA>TCA	TCA	AGA	AGA	NA	1	3228	Ser	2.90709677419355	Arg	0.0483870967741936	2
spneumoniae	Arg>Ser	AGA>TCC	TCC	AGA	AGA	NA	1	782	Ser	0.0541935483870968	Arg	0.0483870967741936	3
spneumoniae	Ser>Lys	AGC>AAA	AAA	AGC	AGC	NA	1	10628	Lys	1.71304724750759	Ser	0.790205162144275	2
spneumoniae	Ser>Asn	AGC>AAC	AAC	AGC	AGC	NA	4	3025	Asn	1.44635193133047	Ser	0.790205162144275	1
spneumoniae	Ser>Thr	AGC>ACC	ACC	AGC	AGC	NA	1	2337	Thr	0.206551915602443	Ser	0.790205162144275	1
spneumoniae	Ser>Thr	AGC>ACT	ACT	AGC	AGC	NA	1	3582	Thr	2.08106607440311	Ser	0.790205162144275	2
spneumoniae	Ser>Arg	AGC>AGA	AGA	AGC	AGC	NA	1	1135	Arg	0.0638297872340426	Ser	0.790205162144275	1
spneumoniae	Ser>Arg	AGC>AGG	AGG	AGC	AGC	NA	1	171	Arg	0.0159574468085106	Ser	0.790205162144275	1
spneumoniae	Ser>Ile	AGC>ATC	ATC	AGC	AGC	NA	7	6040	Ile	2.09244917715392	Ser	0.790205162144275	1
spneumoniae	Ser>Gly	AGC>GGC	GGC	AGC	AGC	NA	2	1246	Gly	0.315047021943574	Ser	0.790205162144275	1
spneumoniae	Ser>Gly	AGC>GGT	GGT	AGC	AGC	NA	1	6681	Gly	2.51724137931034	Ser	0.790205162144275	2
spneumoniae	Ser>Cys	AGC>TGC	TGC	AGC	AGC	NA	1	258	Cys	0.655172413793104	Ser	0.790205162144275	1
spneumoniae	Arg>Lys	AGG>AAA	AAA	AGG	AGG	NA	2	10628	Lys	1.71304724750759	Arg	0	2
spneumoniae	Arg>Lys	AGG>AAG	AAG	AGG	AGG	NA	2	6109	Lys	0.286952752492414	Arg	0	1
spneumoniae	Arg>Thr	AGG>ACG	ACG	AGG	AGG	NA	1	902	Thr	0.104386451971127	Arg	0	1
spneumoniae	Arg>Ile	AGG>ATA	ATA	AGG	AGG	NA	1	567	Ile	0.0261374636979671	Arg	0	2
spneumoniae	Arg>Met	AGG>ATG	ATG	AGG	AGG	NA	1	7626	Met	1	Arg	0	1
spneumoniae	Arg>Ala	AGG>GCA	GCA	AGG	AGG	NA	1	4078	Ala	1.26865671641791	Arg	0	3
spneumoniae	Ser>Asn	AGT>AAC	AAC	AGT	AGT	NA	1	3025	Asn	1.44635193133047	Ser	0.337524818001324	2
spneumoniae	Ser>Lys	AGT>AAG	AAG	AGT	AGT	NA	2	6109	Lys	0.286952752492414	Ser	0.337524818001324	2
spneumoniae	Ser>Asn	AGT>AAT	AAT	AGT	AGT	NA	14	6523	Asn	0.553648068669528	Ser	0.337524818001324	1
spneumoniae	Ser>Thr	AGT>ACA	ACA	AGT	AGT	NA	2	4009	Thr	1.60799555802332	Ser	0.337524818001324	2
spneumoniae	Ser>Thr	AGT>ACT	ACT	AGT	AGT	NA	6	3582	Thr	2.08106607440311	Ser	0.337524818001324	1
spneumoniae	Ser>Arg	AGT>AGG	AGG	AGT	AGT	NA	1	171	Arg	0.0159574468085106	Ser	0.337524818001324	1
spneumoniae	Ser>Ile	AGT>ATT	ATT	AGT	AGT	NA	1	9711	Ile	0.881413359148112	Ser	0.337524818001324	1
spneumoniae	Ser>His	AGT>CAT	CAT	AGT	AGT	NA	1	2747	His	0.455223880597015	Ser	0.337524818001324	2
spneumoniae	Ser>Arg	AGT>CGA	CGA	AGT	AGT	NA	1	802	Arg	0.0159574468085106	Ser	0.337524818001324	2
spneumoniae	Ser>Arg	AGT>CGT	CGT	AGT	AGT	NA	1	5530	Arg	4.72340425531915	Ser	0.337524818001324	1
spneumoniae	Ser>Asp	AGT>GAT	GAT	AGT	AGT	NA	1	8786	Asp	0.961331901181525	Ser	0.337524818001324	2
spneumoniae	Ser>Ala	AGT>GCA	GCA	AGT	AGT	NA	1	4078	Ala	1.26865671641791	Ser	0.337524818001324	3
spneumoniae	Ser>Gly	AGT>GGA	GGA	AGT	AGT	NA	1	4370	Gly	1	Ser	0.337524818001324	2
spneumoniae	Ser>Gly	AGT>GGT	GGT	AGT	AGT	NA	6	6681	Gly	2.51724137931034	Ser	0.337524818001324	1
spneumoniae	Ser>Tyr	AGT>TAT	TAT	AGT	AGT	NA	1	5706	Tyr	0.506329113924051	Ser	0.337524818001324	2
spneumoniae	Ser>Cys	AGT>TGT	TGT	AGT	AGT	NA	1	972	Cys	1.3448275862069	Ser	0.337524818001324	1
spneumoniae	Ile>Thr	ATA>ACA	ACA	ATA	ATA	NA	6	4009	Thr	1.60799555802332	Ile	0.0177777777777778	1
spneumoniae	Ile>Ser	ATA>AGC	AGC	ATA	ATA	NA	1	1418	Ser	0.843870967741935	Ile	0.0177777777777778	2
spneumoniae	Ile>Met	ATA>ATG	ATG	ATA	ATA	NA	3	7626	Met	1	Ile	0.0177777777777778	1
spneumoniae	Ile>Leu	ATA>CTA	CTA	ATA	ATA	NA	1	1698	Leu	0.215267175572519	Ile	0.0177777777777778	1
spneumoniae	Ile>Leu	ATA>CTC	CTC	ATA	ATA	NA	1	2723	Leu	0.380152671755725	Ile	0.0177777777777778	2
spneumoniae	Ile>Leu	ATA>CTT	CTT	ATA	ATA	NA	2	4989	Leu	2.86488549618321	Ile	0.0177777777777778	2
spneumoniae	Ile>Ala	ATA>GCT	GCT	ATA	ATA	NA	1	6639	Ala	2.02363184079602	Ile	0.0177777777777778	3
spneumoniae	Ile>Val	ATA>GTA	GTA	ATA	ATA	NA	8	2597	Val	1.1000369139904	Ile	0.0177777777777778	1
spneumoniae	Ile>Val	ATA>GTT	GTT	ATA	ATA	NA	2	6273	Val	2.05832410483573	Ile	0.0177777777777778	2
spneumoniae	Ile>Ser	ATA>TCC	TCC	ATA	ATA	NA	1	782	Ser	0.0541935483870968	Ile	0.0177777777777778	3
spneumoniae	Ile>Ser	ATA>TCT	TCT	ATA	ATA	NA	1	3623	Ser	1.83096774193548	Ile	0.0177777777777778	3
spneumoniae	Ile>Leu	ATA>TTA	TTA	ATA	ATA	NA	1	2882	Leu	0.208396946564885	Ile	0.0177777777777778	1
spneumoniae	Ile>Leu	ATA>TTG	TTG	ATA	ATA	NA	1	7234	Leu	2.27175572519084	Ile	0.0177777777777778	2
spneumoniae	Ile>Phe	ATA>TTT	TTT	ATA	ATA	NA	1	8672	Phe	0.85995085995086	Ile	0.0177777777777778	2
spneumoniae	Ile>Thr	ATC>ACC	ACC	ATC	ATC	NA	3	2337	Thr	0.206551915602443	Ile	2.1437037037037	1
spneumoniae	Ile>Thr	ATC>ACG	ACG	ATC	ATC	NA	1	902	Thr	0.104386451971127	Ile	2.1437037037037	2
spneumoniae	Ile>Thr	ATC>ACT	ACT	ATC	ATC	NA	2	3582	Thr	2.08106607440311	Ile	2.1437037037037	2
spneumoniae	Ile>Ser	ATC>AGC	AGC	ATC	ATC	NA	1	1418	Ser	0.843870967741935	Ile	2.1437037037037	1
spneumoniae	Ile>Met	ATC>ATG	ATG	ATC	ATC	NA	2	7626	Met	1	Ile	2.1437037037037	1
spneumoniae	Ile>Leu	ATC>CTA	CTA	ATC	ATC	NA	1	1698	Leu	0.215267175572519	Ile	2.1437037037037	2
spneumoniae	Ile>Leu	ATC>CTC	CTC	ATC	ATC	NA	11	2723	Leu	0.380152671755725	Ile	2.1437037037037	1
spneumoniae	Ile>Leu	ATC>CTG	CTG	ATC	ATC	NA	1	1421	Leu	0.0595419847328244	Ile	2.1437037037037	2
spneumoniae	Ile>Leu	ATC>CTT	CTT	ATC	ATC	NA	2	4989	Leu	2.86488549618321	Ile	2.1437037037037	2
spneumoniae	Ile>Val	ATC>GTA	GTA	ATC	ATC	NA	2	2597	Val	1.1000369139904	Ile	2.1437037037037	2
spneumoniae	Ile>Val	ATC>GTC	GTC	ATC	ATC	NA	15	3085	Val	0.4562569213732	Ile	2.1437037037037	1
spneumoniae	Ile>Val	ATC>GTG	GTG	ATC	ATC	NA	1	2543	Val	0.385382059800664	Ile	2.1437037037037	2
spneumoniae	Ile>Val	ATC>GTT	GTT	ATC	ATC	NA	4	6273	Val	2.05832410483573	Ile	2.1437037037037	2
spneumoniae	Ile>Phe	ATC>TTC	TTC	ATC	ATC	NA	1	3346	Phe	1.14004914004914	Ile	2.1437037037037	1
spneumoniae	Ile>Phe	ATC>TTT	TTT	ATC	ATC	NA	1	8672	Phe	0.85995085995086	Ile	2.1437037037037	2
spneumoniae	Met>Thr	ATG>ACG	ACG	ATG	ATG	NA	4	902	Thr	0.104386451971127	Met	1	1
spneumoniae	Met>Ser	ATG>AGT	AGT	ATG	ATG	NA	1	2991	Ser	0.31741935483871	Met	1	2
spneumoniae	Met>Ile	ATG>ATA	ATA	ATG	ATG	NA	19	567	Ile	0.0261374636979671	Met	1	1
spneumoniae	Met>Ile	ATG>ATC	ATC	ATG	ATG	NA	2	6040	Ile	2.09244917715392	Met	1	1
spneumoniae	Met>Ile	ATG>ATT	ATT	ATG	ATG	NA	6	9711	Ile	0.881413359148112	Met	1	1
spneumoniae	Met>Pro	ATG>CCC	CCC	ATG	ATG	NA	1	459	Pro	0.0213333333333333	Met	1	3
spneumoniae	Met>Leu	ATG>CTA	CTA	ATG	ATG	NA	2	1698	Leu	0.215267175572519	Met	1	2
spneumoniae	Met>Leu	ATG>CTG	CTG	ATG	ATG	NA	3	1421	Leu	0.0595419847328244	Met	1	1
spneumoniae	Met>Glu	ATG>GAA	GAA	ATG	ATG	NA	1	14239	Glu	1.7294952681388	Met	1	3
spneumoniae	Met>Ala	ATG>GCT	GCT	ATG	ATG	NA	1	6639	Ala	2.02363184079602	Met	1	3
spneumoniae	Met>Val	ATG>GTA	GTA	ATG	ATG	NA	1	2597	Val	1.1000369139904	Met	1	2
spneumoniae	Met>Val	ATG>GTC	GTC	ATG	ATG	NA	1	3085	Val	0.4562569213732	Met	1	2
spneumoniae	Met>Val	ATG>GTG	GTG	ATG	ATG	NA	7	2543	Val	0.385382059800664	Met	1	1
spneumoniae	Met>Val	ATG>GTT	GTT	ATG	ATG	NA	2	6273	Val	2.05832410483573	Met	1	2
spneumoniae	Met>Leu	ATG>TTA	TTA	ATG	ATG	NA	1	2882	Leu	0.208396946564885	Met	1	2
spneumoniae	Met>Leu	ATG>TTG	TTG	ATG	ATG	NA	7	7234	Leu	2.27175572519084	Met	1	1
spneumoniae	Met>Phe	ATG>TTT	TTT	ATG	ATG	NA	1	8672	Phe	0.85995085995086	Met	1	2
spneumoniae	Ile>Asn	ATT>AAT	AAT	ATT	ATT	NA	1	6523	Asn	0.553648068669528	Ile	0.838518518518518	1
spneumoniae	Ile>Thr	ATT>ACC	ACC	ATT	ATT	NA	1	2337	Thr	0.206551915602443	Ile	0.838518518518518	2
spneumoniae	Ile>Thr	ATT>ACT	ACT	ATT	ATT	NA	5	3582	Thr	2.08106607440311	Ile	0.838518518518518	1
spneumoniae	Ile>Met	ATT>ATG	ATG	ATT	ATT	NA	7	7626	Met	1	Ile	0.838518518518518	1
spneumoniae	Ile>Gln	ATT>CAA	CAA	ATT	ATT	NA	1	7231	Gln	1.88910891089109	Ile	0.838518518518518	3
spneumoniae	Ile>Leu	ATT>CTA	CTA	ATT	ATT	NA	1	1698	Leu	0.215267175572519	Ile	0.838518518518518	2
spneumoniae	Ile>Leu	ATT>CTG	CTG	ATT	ATT	NA	1	1421	Leu	0.0595419847328244	Ile	0.838518518518518	2
spneumoniae	Ile>Leu	ATT>CTT	CTT	ATT	ATT	NA	12	4989	Leu	2.86488549618321	Ile	0.838518518518518	1
spneumoniae	Ile>Ala	ATT>GCT	GCT	ATT	ATT	NA	2	6639	Ala	2.02363184079602	Ile	0.838518518518518	2
spneumoniae	Ile>Val	ATT>GTA	GTA	ATT	ATT	NA	2	2597	Val	1.1000369139904	Ile	0.838518518518518	2
spneumoniae	Ile>Val	ATT>GTC	GTC	ATT	ATT	NA	5	3085	Val	0.4562569213732	Ile	0.838518518518518	2
spneumoniae	Ile>Val	ATT>GTG	GTG	ATT	ATT	NA	6	2543	Val	0.385382059800664	Ile	0.838518518518518	2
spneumoniae	Ile>Val	ATT>GTT	GTT	ATT	ATT	NA	34	6273	Val	2.05832410483573	Ile	0.838518518518518	1
spneumoniae	Ile>Leu	ATT>TTA	TTA	ATT	ATT	NA	2	2882	Leu	0.208396946564885	Ile	0.838518518518518	2
spneumoniae	Ile>Phe	ATT>TTC	TTC	ATT	ATT	NA	1	3346	Phe	1.14004914004914	Ile	0.838518518518518	2
spneumoniae	Ile>Leu	ATT>TTG	TTG	ATT	ATT	NA	4	7234	Leu	2.27175572519084	Ile	0.838518518518518	2
spneumoniae	Gln>Lys	CAA>AAA	AAA	CAA	CAA	2-fold	21	10628	Lys	1.71304724750759	Gln	1.89057750759878	1
spneumoniae	Gln>Lys	CAA>AAG	AAG	CAA	CAA	2-fold	1	6109	Lys	0.286952752492414	Gln	1.89057750759878	2
spneumoniae	Gln>Asn	CAA>AAT	AAT	CAA	CAA	2-fold	1	6523	Asn	0.553648068669528	Gln	1.89057750759878	2
spneumoniae	Gln>Arg	CAA>AGA	AGA	CAA	CAA	NA	3	1135	Arg	0.0638297872340426	Gln	1.89057750759878	2
spneumoniae	Gln>His	CAA>CAT	CAT	CAA	CAA	2-fold	1	2747	His	0.455223880597015	Gln	1.89057750759878	1
spneumoniae	Gln>Pro	CAA>CCC	CCC	CAA	CAA	NA	1	459	Pro	0.0213333333333333	Gln	1.89057750759878	2
spneumoniae	Gln>Arg	CAA>CGA	CGA	CAA	CAA	NA	5	802	Arg	0.0159574468085106	Gln	1.89057750759878	1
spneumoniae	Gln>Arg	CAA>CGC	CGC	CAA	CAA	NA	1	1368	Arg	1.1688829787234	Gln	1.89057750759878	2
spneumoniae	Gln>Arg	CAA>CGG	CGG	CAA	CAA	NA	1	275	Arg	0.011968085106383	Gln	1.89057750759878	2
spneumoniae	Gln>Arg	CAA>CGT	CGT	CAA	CAA	NA	1	5530	Arg	4.72340425531915	Gln	1.89057750759878	2
spneumoniae	Gln>Leu	CAA>CTG	CTG	CAA	CAA	NA	1	1421	Leu	0.0595419847328244	Gln	1.89057750759878	2
spneumoniae	Gln>Leu	CAA>CTT	CTT	CAA	CAA	NA	1	4989	Leu	2.86488549618321	Gln	1.89057750759878	2
spneumoniae	Gln>Glu	CAA>GAA	GAA	CAA	CAA	2-fold	9	14239	Glu	1.7294952681388	Gln	1.89057750759878	1
spneumoniae	Gln>Glu	CAA>GAG	GAG	CAA	CAA	2-fold	2	4429	Glu	0.270504731861199	Gln	1.89057750759878	2
spneumoniae	Gln>Ala	CAA>GCT	GCT	CAA	CAA	NA	1	6639	Ala	2.02363184079602	Gln	1.89057750759878	3
spneumoniae	Gln>Gly	CAA>GGA	GGA	CAA	CAA	NA	1	4370	Gly	1	Gln	1.89057750759878	2
spneumoniae	Gln>Phe	CAA>TTT	TTT	CAA	CAA	2-fold	1	8672	Phe	0.85995085995086	Gln	1.89057750759878	3
spneumoniae	His>Asn	CAC>AAC	AAC	CAC	CAC	2-fold	3	3025	Asn	1.44635193133047	His	1.54339622641509	1
spneumoniae	His>Asn	CAC>AAT	AAT	CAC	CAC	2-fold	2	6523	Asn	0.553648068669528	His	1.54339622641509	2
spneumoniae	His>Ser	CAC>AGT	AGT	CAC	CAC	NA	1	2991	Ser	0.31741935483871	His	1.54339622641509	3
spneumoniae	His>Gln	CAC>CAG	CAG	CAC	CAC	2-fold	2	3281	Gln	0.110891089108911	His	1.54339622641509	1
spneumoniae	His>Pro	CAC>CCC	CCC	CAC	CAC	NA	1	459	Pro	0.0213333333333333	His	1.54339622641509	1
spneumoniae	His>Arg	CAC>CGC	CGC	CAC	CAC	NA	1	1368	Arg	1.1688829787234	His	1.54339622641509	1
spneumoniae	His>Leu	CAC>CTT	CTT	CAC	CAC	NA	1	4989	Leu	2.86488549618321	His	1.54339622641509	2
spneumoniae	His>Tyr	CAC>TAC	TAC	CAC	CAC	2-fold	5	2954	Tyr	1.49367088607595	His	1.54339622641509	1
spneumoniae	Gln>Lys	CAG>AAA	AAA	CAG	CAG	2-fold	5	10628	Lys	1.71304724750759	Gln	0.109422492401216	2
spneumoniae	Gln>Lys	CAG>AAG	AAG	CAG	CAG	2-fold	8	6109	Lys	0.286952752492414	Gln	0.109422492401216	1
spneumoniae	Gln>Ser	CAG>AGT	AGT	CAG	CAG	NA	1	2991	Ser	0.31741935483871	Gln	0.109422492401216	3
spneumoniae	Gln>Ile	CAG>ATC	ATC	CAG	CAG	NA	1	6040	Ile	2.09244917715392	Gln	0.109422492401216	3
spneumoniae	Gln>His	CAG>CAT	CAT	CAG	CAG	2-fold	4	2747	His	0.455223880597015	Gln	0.109422492401216	1
spneumoniae	Gln>Arg	CAG>CGA	CGA	CAG	CAG	NA	3	802	Arg	0.0159574468085106	Gln	0.109422492401216	2
spneumoniae	Gln>Arg	CAG>CGG	CGG	CAG	CAG	NA	6	275	Arg	0.011968085106383	Gln	0.109422492401216	1
spneumoniae	Gln>Leu	CAG>CTG	CTG	CAG	CAG	NA	2	1421	Leu	0.0595419847328244	Gln	0.109422492401216	1
spneumoniae	Gln>Glu	CAG>GAA	GAA	CAG	CAG	2-fold	2	14239	Glu	1.7294952681388	Gln	0.109422492401216	2
spneumoniae	Gln>Glu	CAG>GAG	GAG	CAG	CAG	2-fold	2	4429	Glu	0.270504731861199	Gln	0.109422492401216	1
spneumoniae	His>Asn	CAT>AAC	AAC	CAT	CAT	2-fold	1	3025	Asn	1.44635193133047	His	0.456603773584906	2
spneumoniae	His>Lys	CAT>AAG	AAG	CAT	CAT	2-fold	1	6109	Lys	0.286952752492414	His	0.456603773584906	2
spneumoniae	His>Asn	CAT>AAT	AAT	CAT	CAT	2-fold	5	6523	Asn	0.553648068669528	His	0.456603773584906	1
spneumoniae	His>Thr	CAT>ACC	ACC	CAT	CAT	NA	1	2337	Thr	0.206551915602443	His	0.456603773584906	3
spneumoniae	His>Ile	CAT>ATA	ATA	CAT	CAT	NA	1	567	Ile	0.0261374636979671	His	0.456603773584906	3
spneumoniae	His>Gln	CAT>CAA	CAA	CAT	CAT	2-fold	2	7231	Gln	1.88910891089109	His	0.456603773584906	1
spneumoniae	His>Gln	CAT>CAG	CAG	CAT	CAT	2-fold	6	3281	Gln	0.110891089108911	His	0.456603773584906	1
spneumoniae	His>Pro	CAT>CCT	CCT	CAT	CAT	NA	1	2669	Pro	0.984888888888889	His	0.456603773584906	1
spneumoniae	His>Arg	CAT>CGT	CGT	CAT	CAT	NA	5	5530	Arg	4.72340425531915	His	0.456603773584906	1
spneumoniae	His>Leu	CAT>CTG	CTG	CAT	CAT	NA	1	1421	Leu	0.0595419847328244	His	0.456603773584906	2
spneumoniae	His>Tyr	CAT>TAT	TAT	CAT	CAT	2-fold	14	5706	Tyr	0.506329113924051	His	0.456603773584906	1
spneumoniae	His>Trp	CAT>TGG	TGG	CAT	CAT	NA	1	2617	Trp	1	His	0.456603773584906	3
spneumoniae	Pro>Thr	CCA>ACA	ACA	CCA	CCA	4-fold	1	4009	Thr	1.60799555802332	Pro	2.88667271078876	1
spneumoniae	Pro>Gln	CCA>CAA	CAA	CCA	CCA	NA	3	7231	Gln	1.88910891089109	Pro	2.88667271078876	1
spneumoniae	Pro>Leu	CCA>CTA	CTA	CCA	CCA	NA	1	1698	Leu	0.215267175572519	Pro	2.88667271078876	1
spneumoniae	Pro>Leu	CCA>CTG	CTG	CCA	CCA	NA	1	1421	Leu	0.0595419847328244	Pro	2.88667271078876	2
spneumoniae	Pro>Ala	CCA>GCA	GCA	CCA	CCA	4-fold	1	4078	Ala	1.26865671641791	Pro	2.88667271078876	1
spneumoniae	Pro>Ser	CCA>TCA	TCA	CCA	CCA	NA	11	3228	Ser	2.90709677419355	Pro	2.88667271078876	1
spneumoniae	Pro>Ser	CCA>TCG	TCG	CCA	CCA	NA	2	465	Ser	0.0464516129032258	Pro	2.88667271078876	2
spneumoniae	Pro>Thr	CCC>ACC	ACC	CCC	CCC	4-fold	1	2337	Thr	0.206551915602443	Pro	0.0217588395285585	1
spneumoniae	Pro>Leu	CCC>CTC	CTC	CCC	CCC	NA	2	2723	Leu	0.380152671755725	Pro	0.0217588395285585	1
spneumoniae	Pro>Gln	CCG>CAG	CAG	CCG	CCG	NA	1	3281	Gln	0.110891089108911	Pro	0.0906618313689937	1
spneumoniae	Pro>Leu	CCG>CTA	CTA	CCG	CCG	NA	1	1698	Leu	0.215267175572519	Pro	0.0906618313689937	2
spneumoniae	Pro>Leu	CCG>CTG	CTG	CCG	CCG	NA	1	1421	Leu	0.0595419847328244	Pro	0.0906618313689937	1
spneumoniae	Pro>Ser	CCG>TCG	TCG	CCG	CCG	NA	3	465	Ser	0.0464516129032258	Pro	0.0906618313689937	1
spneumoniae	Pro>Ser	CCG>TCT	TCT	CCG	CCG	NA	1	3623	Ser	1.83096774193548	Pro	0.0906618313689937	2
spneumoniae	Pro>Thr	CCT>ACT	ACT	CCT	CCT	4-fold	2	3582	Thr	2.08106607440311	Pro	1.00090661831369	1
spneumoniae	Pro>Gln	CCT>CAA	CAA	CCT	CCT	NA	1	7231	Gln	1.88910891089109	Pro	1.00090661831369	2
spneumoniae	Pro>His	CCT>CAC	CAC	CCT	CCT	NA	1	1685	His	1.54477611940298	Pro	1.00090661831369	2
spneumoniae	Pro>Arg	CCT>CGG	CGG	CCT	CCT	NA	1	275	Arg	0.011968085106383	Pro	1.00090661831369	2
spneumoniae	Pro>Arg	CCT>CGT	CGT	CCT	CCT	NA	1	5530	Arg	4.72340425531915	Pro	1.00090661831369	1
spneumoniae	Pro>Leu	CCT>CTT	CTT	CCT	CCT	NA	2	4989	Leu	2.86488549618321	Pro	1.00090661831369	1
spneumoniae	Pro>Ala	CCT>GCA	GCA	CCT	CCT	4-fold	1	4078	Ala	1.26865671641791	Pro	1.00090661831369	2
spneumoniae	Pro>Ala	CCT>GCT	GCT	CCT	CCT	4-fold	1	6639	Ala	2.02363184079602	Pro	1.00090661831369	1
spneumoniae	Pro>Ser	CCT>TCC	TCC	CCT	CCT	NA	1	782	Ser	0.0541935483870968	Pro	1.00090661831369	2
spneumoniae	Pro>Ser	CCT>TCT	TCT	CCT	CCT	NA	8	3623	Ser	1.83096774193548	Pro	1.00090661831369	1
spneumoniae	Arg>Lys	CGA>AAA	AAA	CGA	CGA	NA	2	10628	Lys	1.71304724750759	Arg	0.0282258064516129	2
spneumoniae	Arg>Ser	CGA>AGC	AGC	CGA	CGA	NA	1	1418	Ser	0.843870967741935	Arg	0.0282258064516129	2
spneumoniae	Arg>Gln	CGA>CAA	CAA	CGA	CGA	NA	7	7231	Gln	1.88910891089109	Arg	0.0282258064516129	1
spneumoniae	Arg>His	CGA>CAC	CAC	CGA	CGA	NA	1	1685	His	1.54477611940298	Arg	0.0282258064516129	2
spneumoniae	Arg>Glu	CGA>GAA	GAA	CGA	CGA	NA	1	14239	Glu	1.7294952681388	Arg	0.0282258064516129	2
spneumoniae	Arg>Gly	CGA>GGT	GGT	CGA	CGA	NA	1	6681	Gly	2.51724137931034	Arg	0.0282258064516129	2
spneumoniae	Arg>Ser	CGC>AGC	AGC	CGC	CGC	NA	1	1418	Ser	0.843870967741935	Arg	1.13709677419355	1
spneumoniae	Arg>His	CGC>CAC	CAC	CGC	CGC	NA	5	1685	His	1.54477611940298	Arg	1.13709677419355	1
spneumoniae	Arg>His	CGC>CAT	CAT	CGC	CGC	NA	1	2747	His	0.455223880597015	Arg	1.13709677419355	2
spneumoniae	Arg>Leu	CGC>CTC	CTC	CGC	CGC	NA	2	2723	Leu	0.380152671755725	Arg	1.13709677419355	1
spneumoniae	Arg>Tyr	CGC>TAC	TAC	CGC	CGC	NA	1	2954	Tyr	1.49367088607595	Arg	1.13709677419355	2
spneumoniae	Arg>Ser	CGG>AGT	AGT	CGG	CGG	NA	1	2991	Ser	0.31741935483871	Arg	0.0120967741935484	2
spneumoniae	Arg>Gln	CGG>CAG	CAG	CGG	CGG	NA	3	3281	Gln	0.110891089108911	Arg	0.0120967741935484	1
spneumoniae	Arg>Ser	CGT>AGT	AGT	CGT	CGT	NA	6	2991	Ser	0.31741935483871	Arg	4.7741935483871	1
spneumoniae	Arg>Gln	CGT>CAA	CAA	CGT	CGT	NA	2	7231	Gln	1.88910891089109	Arg	4.7741935483871	2
spneumoniae	Arg>His	CGT>CAC	CAC	CGT	CGT	NA	2	1685	His	1.54477611940298	Arg	4.7741935483871	2
spneumoniae	Arg>His	CGT>CAT	CAT	CGT	CGT	NA	8	2747	His	0.455223880597015	Arg	4.7741935483871	1
spneumoniae	Arg>Glu	CGT>GAA	GAA	CGT	CGT	NA	1	14239	Glu	1.7294952681388	Arg	4.7741935483871	3
spneumoniae	Arg>Gly	CGT>GGT	GGT	CGT	CGT	NA	1	6681	Gly	2.51724137931034	Arg	4.7741935483871	1
spneumoniae	Arg>Tyr	CGT>TAT	TAT	CGT	CGT	NA	2	5706	Tyr	0.506329113924051	Arg	4.7741935483871	2
spneumoniae	Arg>Cys	CGT>TGT	TGT	CGT	CGT	NA	7	972	Cys	1.3448275862069	Arg	4.7741935483871	1
spneumoniae	Leu>Ile	CTA>ATA	ATA	CTA	CTA	NA	3	567	Ile	0.0261374636979671	Leu	0.183026984747751	1
spneumoniae	Leu>Ile	CTA>ATC	ATC	CTA	CTA	NA	1	6040	Ile	2.09244917715392	Leu	0.183026984747751	2
spneumoniae	Leu>Ile	CTA>ATT	ATT	CTA	CTA	NA	2	9711	Ile	0.881413359148112	Leu	0.183026984747751	2
spneumoniae	Leu>Val	CTA>GTA	GTA	CTA	CTA	NA	2	2597	Val	1.1000369139904	Leu	0.183026984747751	1
spneumoniae	Leu>Val	CTA>GTG	GTG	CTA	CTA	NA	1	2543	Val	0.385382059800664	Leu	0.183026984747751	2
spneumoniae	Leu>Phe	CTA>TTC	TTC	CTA	CTA	NA	1	3346	Phe	1.14004914004914	Leu	0.183026984747751	2
spneumoniae	Leu>Phe	CTA>TTT	TTT	CTA	CTA	NA	1	8672	Phe	0.85995085995086	Leu	0.183026984747751	2
spneumoniae	Leu>Asn	CTC>AAC	AAC	CTC	CTC	NA	1	3025	Asn	1.44635193133047	Leu	0.396558466953461	2
spneumoniae	Leu>Thr	CTC>ACA	ACA	CTC	CTC	NA	1	4009	Thr	1.60799555802332	Leu	0.396558466953461	3
spneumoniae	Leu>Ile	CTC>ATC	ATC	CTC	CTC	NA	6	6040	Ile	2.09244917715392	Leu	0.396558466953461	1
spneumoniae	Leu>Ile	CTC>ATT	ATT	CTC	CTC	NA	1	9711	Ile	0.881413359148112	Leu	0.396558466953461	2
spneumoniae	Leu>Gln	CTC>CAG	CAG	CTC	CTC	NA	1	3281	Gln	0.110891089108911	Leu	0.396558466953461	2
spneumoniae	Leu>Val	CTC>GTC	GTC	CTC	CTC	NA	2	3085	Val	0.4562569213732	Leu	0.396558466953461	1
spneumoniae	Leu>Phe	CTC>TTC	TTC	CTC	CTC	NA	6	3346	Phe	1.14004914004914	Leu	0.396558466953461	1
spneumoniae	Leu>Ile	CTG>ATA	ATA	CTG	CTG	NA	1	567	Ile	0.0261374636979671	Leu	0.0633554947203754	2
spneumoniae	Leu>Met	CTG>ATG	ATG	CTG	CTG	NA	3	7626	Met	1	Leu	0.0633554947203754	1
spneumoniae	Leu>Ile	CTG>ATT	ATT	CTG	CTG	NA	1	9711	Ile	0.881413359148112	Leu	0.0633554947203754	2
spneumoniae	Leu>Gln	CTG>CAG	CAG	CTG	CTG	NA	1	3281	Gln	0.110891089108911	Leu	0.0633554947203754	1
spneumoniae	Leu>Val	CTG>GTA	GTA	CTG	CTG	NA	1	2597	Val	1.1000369139904	Leu	0.0633554947203754	2
spneumoniae	Leu>Ile	CTT>ATA	ATA	CTT	CTT	NA	1	567	Ile	0.0261374636979671	Leu	2.88384825967931	2
spneumoniae	Leu>Ile	CTT>ATC	ATC	CTT	CTT	NA	1	6040	Ile	2.09244917715392	Leu	2.88384825967931	2
spneumoniae	Leu>Met	CTT>ATG	ATG	CTT	CTT	NA	1	7626	Met	1	Leu	2.88384825967931	2
spneumoniae	Leu>Ile	CTT>ATT	ATT	CTT	CTT	NA	11	9711	Ile	0.881413359148112	Leu	2.88384825967931	1
spneumoniae	Leu>Gln	CTT>CAA	CAA	CTT	CTT	NA	1	7231	Gln	1.88910891089109	Leu	2.88384825967931	2
spneumoniae	Leu>Val	CTT>GTC	GTC	CTT	CTT	NA	2	3085	Val	0.4562569213732	Leu	2.88384825967931	2
spneumoniae	Leu>Val	CTT>GTT	GTT	CTT	CTT	NA	4	6273	Val	2.05832410483573	Leu	2.88384825967931	1
spneumoniae	Leu>Phe	CTT>TTC	TTC	CTT	CTT	NA	1	3346	Phe	1.14004914004914	Leu	2.88384825967931	2
spneumoniae	Leu>Phe	CTT>TTT	TTT	CTT	CTT	NA	15	8672	Phe	0.85995085995086	Leu	2.88384825967931	1
spneumoniae	Glu>Lys	GAA>AAA	AAA	GAA	GAA	2-fold	29	10628	Lys	1.71304724750759	Glu	1.73055332798717	1
spneumoniae	Glu>Asn	GAA>AAC	AAC	GAA	GAA	2-fold	2	3025	Asn	1.44635193133047	Glu	1.73055332798717	2
spneumoniae	Glu>Lys	GAA>AAG	AAG	GAA	GAA	2-fold	1	6109	Lys	0.286952752492414	Glu	1.73055332798717	2
spneumoniae	Glu>Asn	GAA>AAT	AAT	GAA	GAA	2-fold	4	6523	Asn	0.553648068669528	Glu	1.73055332798717	2
spneumoniae	Glu>Thr	GAA>ACA	ACA	GAA	GAA	NA	1	4009	Thr	1.60799555802332	Glu	1.73055332798717	2
spneumoniae	Glu>Thr	GAA>ACG	ACG	GAA	GAA	NA	2	902	Thr	0.104386451971127	Glu	1.73055332798717	3
spneumoniae	Glu>Thr	GAA>ACT	ACT	GAA	GAA	NA	2	3582	Thr	2.08106607440311	Glu	1.73055332798717	3
spneumoniae	Glu>Ser	GAA>AGT	AGT	GAA	GAA	NA	1	2991	Ser	0.31741935483871	Glu	1.73055332798717	3
spneumoniae	Glu>Met	GAA>ATG	ATG	GAA	GAA	NA	1	7626	Met	1	Glu	1.73055332798717	3
spneumoniae	Glu>Gln	GAA>CAA	CAA	GAA	GAA	2-fold	12	7231	Gln	1.88910891089109	Glu	1.73055332798717	1
spneumoniae	Glu>Gln	GAA>CAG	CAG	GAA	GAA	2-fold	4	3281	Gln	0.110891089108911	Glu	1.73055332798717	2
spneumoniae	Glu>His	GAA>CAT	CAT	GAA	GAA	2-fold	1	2747	His	0.455223880597015	Glu	1.73055332798717	2
spneumoniae	Glu>Arg	GAA>CGT	CGT	GAA	GAA	NA	1	5530	Arg	4.72340425531915	Glu	1.73055332798717	3
spneumoniae	Glu>Asp	GAA>GAC	GAC	GAA	GAA	2-fold	17	3789	Asp	1.03866809881847	Glu	1.73055332798717	1
spneumoniae	Glu>Asp	GAA>GAT	GAT	GAA	GAA	2-fold	21	8786	Asp	0.961331901181525	Glu	1.73055332798717	1
spneumoniae	Glu>Ala	GAA>GCA	GCA	GAA	GAA	NA	18	4078	Ala	1.26865671641791	Glu	1.73055332798717	1
spneumoniae	Glu>Ala	GAA>GCC	GCC	GAA	GAA	NA	2	2995	Ala	0.456467661691542	Glu	1.73055332798717	2
spneumoniae	Glu>Ala	GAA>GCG	GCG	GAA	GAA	NA	1	1237	Ala	0.251243781094527	Glu	1.73055332798717	2
spneumoniae	Glu>Ala	GAA>GCT	GCT	GAA	GAA	NA	1	6639	Ala	2.02363184079602	Glu	1.73055332798717	2
spneumoniae	Glu>Gly	GAA>GGA	GGA	GAA	GAA	NA	6	4370	Gly	1	Glu	1.73055332798717	1
spneumoniae	Glu>Gly	GAA>GGG	GGG	GAA	GAA	NA	1	1242	Gly	0.167711598746081	Glu	1.73055332798717	2
spneumoniae	Glu>Ser	GAA>TCA	TCA	GAA	GAA	NA	1	3228	Ser	2.90709677419355	Glu	1.73055332798717	2
spneumoniae	Asp>Asn	GAC>AAC	AAC	GAC	GAC	2-fold	10	3025	Asn	1.44635193133047	Asp	1.02732240437158	1
spneumoniae	Asp>Lys	GAC>AAG	AAG	GAC	GAC	2-fold	1	6109	Lys	0.286952752492414	Asp	1.02732240437158	2
spneumoniae	Asp>Asn	GAC>AAT	AAT	GAC	GAC	2-fold	7	6523	Asn	0.553648068669528	Asp	1.02732240437158	2
spneumoniae	Asp>Glu	GAC>GAA	GAA	GAC	GAC	2-fold	20	14239	Glu	1.7294952681388	Asp	1.02732240437158	1
spneumoniae	Asp>Glu	GAC>GAG	GAG	GAC	GAC	2-fold	10	4429	Glu	0.270504731861199	Asp	1.02732240437158	1
spneumoniae	Asp>Ala	GAC>GCC	GCC	GAC	GAC	NA	2	2995	Ala	0.456467661691542	Asp	1.02732240437158	1
spneumoniae	Asp>Ala	GAC>GCT	GCT	GAC	GAC	NA	1	6639	Ala	2.02363184079602	Asp	1.02732240437158	2
spneumoniae	Asp>Gly	GAC>GGC	GGC	GAC	GAC	NA	5	1246	Gly	0.315047021943574	Asp	1.02732240437158	1
spneumoniae	Asp>Gly	GAC>GGT	GGT	GAC	GAC	NA	1	6681	Gly	2.51724137931034	Asp	1.02732240437158	2
spneumoniae	Asp>Val	GAC>GTC	GTC	GAC	GAC	NA	1	3085	Val	0.4562569213732	Asp	1.02732240437158	1
spneumoniae	Asp>Val	GAC>GTT	GTT	GAC	GAC	NA	1	6273	Val	2.05832410483573	Asp	1.02732240437158	2
spneumoniae	Asp>Tyr	GAC>TAC	TAC	GAC	GAC	2-fold	1	2954	Tyr	1.49367088607595	Asp	1.02732240437158	1
spneumoniae	Asp>Tyr	GAC>TAT	TAT	GAC	GAC	2-fold	1	5706	Tyr	0.506329113924051	Asp	1.02732240437158	2
spneumoniae	Glu>Lys	GAG>AAA	AAA	GAG	GAG	2-fold	4	10628	Lys	1.71304724750759	Glu	0.269446672012831	2
spneumoniae	Glu>Lys	GAG>AAG	AAG	GAG	GAG	2-fold	4	6109	Lys	0.286952752492414	Glu	0.269446672012831	1
spneumoniae	Glu>Ser	GAG>AGT	AGT	GAG	GAG	NA	1	2991	Ser	0.31741935483871	Glu	0.269446672012831	3
spneumoniae	Glu>Ile	GAG>ATT	ATT	GAG	GAG	NA	1	9711	Ile	0.881413359148112	Glu	0.269446672012831	3
spneumoniae	Glu>Gln	GAG>CAA	CAA	GAG	GAG	2-fold	2	7231	Gln	1.88910891089109	Glu	0.269446672012831	2
spneumoniae	Glu>Gln	GAG>CAG	CAG	GAG	GAG	2-fold	6	3281	Gln	0.110891089108911	Glu	0.269446672012831	1
spneumoniae	Glu>Asp	GAG>GAC	GAC	GAG	GAG	2-fold	9	3789	Asp	1.03866809881847	Glu	0.269446672012831	1
spneumoniae	Glu>Asp	GAG>GAT	GAT	GAG	GAG	2-fold	17	8786	Asp	0.961331901181525	Glu	0.269446672012831	1
spneumoniae	Glu>Ala	GAG>GCG	GCG	GAG	GAG	NA	2	1237	Ala	0.251243781094527	Glu	0.269446672012831	1
spneumoniae	Glu>Gly	GAG>GGA	GGA	GAG	GAG	NA	1	4370	Gly	1	Glu	0.269446672012831	2
spneumoniae	Glu>Gly	GAG>GGG	GGG	GAG	GAG	NA	3	1242	Gly	0.167711598746081	Glu	0.269446672012831	1
spneumoniae	Glu>Val	GAG>GTG	GTG	GAG	GAG	NA	1	2543	Val	0.385382059800664	Glu	0.269446672012831	1
spneumoniae	Glu>Ser	GAG>TCG	TCG	GAG	GAG	NA	2	465	Ser	0.0464516129032258	Glu	0.269446672012831	2
spneumoniae	Asp>Lys	GAT>AAA	AAA	GAT	GAT	2-fold	2	10628	Lys	1.71304724750759	Asp	0.972677595628415	2
spneumoniae	Asp>Asn	GAT>AAC	AAC	GAT	GAT	2-fold	4	3025	Asn	1.44635193133047	Asp	0.972677595628415	2
spneumoniae	Asp>Lys	GAT>AAG	AAG	GAT	GAT	2-fold	1	6109	Lys	0.286952752492414	Asp	0.972677595628415	2
spneumoniae	Asp>Asn	GAT>AAT	AAT	GAT	GAT	2-fold	36	6523	Asn	0.553648068669528	Asp	0.972677595628415	1
spneumoniae	Asp>Thr	GAT>ACT	ACT	GAT	GAT	NA	2	3582	Thr	2.08106607440311	Asp	0.972677595628415	2
spneumoniae	Asp>Ser	GAT>AGT	AGT	GAT	GAT	NA	1	2991	Ser	0.31741935483871	Asp	0.972677595628415	2
spneumoniae	Asp>His	GAT>CAT	CAT	GAT	GAT	2-fold	1	2747	His	0.455223880597015	Asp	0.972677595628415	1
spneumoniae	Asp>Pro	GAT>CCT	CCT	GAT	GAT	NA	1	2669	Pro	0.984888888888889	Asp	0.972677595628415	2
spneumoniae	Asp>Arg	GAT>CGT	CGT	GAT	GAT	NA	1	5530	Arg	4.72340425531915	Asp	0.972677595628415	2
spneumoniae	Asp>Glu	GAT>GAA	GAA	GAT	GAT	2-fold	21	14239	Glu	1.7294952681388	Asp	0.972677595628415	1
spneumoniae	Asp>Glu	GAT>GAG	GAG	GAT	GAT	2-fold	14	4429	Glu	0.270504731861199	Asp	0.972677595628415	1
spneumoniae	Asp>Ala	GAT>GCT	GCT	GAT	GAT	NA	6	6639	Ala	2.02363184079602	Asp	0.972677595628415	1
spneumoniae	Asp>Gly	GAT>GGA	GGA	GAT	GAT	NA	1	4370	Gly	1	Asp	0.972677595628415	2
spneumoniae	Asp>Gly	GAT>GGC	GGC	GAT	GAT	NA	1	1246	Gly	0.315047021943574	Asp	0.972677595628415	2
spneumoniae	Asp>Gly	GAT>GGT	GGT	GAT	GAT	NA	7	6681	Gly	2.51724137931034	Asp	0.972677595628415	1
spneumoniae	Asp>Val	GAT>GTT	GTT	GAT	GAT	NA	1	6273	Val	2.05832410483573	Asp	0.972677595628415	1
spneumoniae	Asp>Tyr	GAT>TAT	TAT	GAT	GAT	2-fold	1	5706	Tyr	0.506329113924051	Asp	0.972677595628415	1
spneumoniae	Asp>Ser	GAT>TCA	TCA	GAT	GAT	NA	1	3228	Ser	2.90709677419355	Asp	0.972677595628415	3
spneumoniae	Asp>Ser	GAT>TCT	TCT	GAT	GAT	NA	1	3623	Ser	1.83096774193548	Asp	0.972677595628415	2
spneumoniae	Ala>Lys	GCA>AAG	AAG	GCA	GCA	NA	1	6109	Lys	0.286952752492414	Ala	1.26881720430108	3
spneumoniae	Ala>Asn	GCA>AAT	AAT	GCA	GCA	NA	1	6523	Asn	0.553648068669528	Ala	1.26881720430108	3
spneumoniae	Ala>Thr	GCA>ACA	ACA	GCA	GCA	4-fold	12	4009	Thr	1.60799555802332	Ala	1.26881720430108	1
spneumoniae	Ala>Thr	GCA>ACG	ACG	GCA	GCA	4-fold	1	902	Thr	0.104386451971127	Ala	1.26881720430108	2
spneumoniae	Ala>Glu	GCA>GAA	GAA	GCA	GCA	NA	4	14239	Glu	1.7294952681388	Ala	1.26881720430108	1
spneumoniae	Ala>Glu	GCA>GAG	GAG	GCA	GCA	NA	2	4429	Glu	0.270504731861199	Ala	1.26881720430108	2
spneumoniae	Ala>Gly	GCA>GGA	GGA	GCA	GCA	4-fold	2	4370	Gly	1	Ala	1.26881720430108	1
spneumoniae	Ala>Val	GCA>GTA	GTA	GCA	GCA	4-fold	35	2597	Val	1.1000369139904	Ala	1.26881720430108	1
spneumoniae	Ala>Val	GCA>GTG	GTG	GCA	GCA	4-fold	2	2543	Val	0.385382059800664	Ala	1.26881720430108	2
spneumoniae	Ala>Ser	GCA>TCA	TCA	GCA	GCA	NA	13	3228	Ser	2.90709677419355	Ala	1.26881720430108	1
spneumoniae	Ala>Ser	GCA>TCG	TCG	GCA	GCA	NA	1	465	Ser	0.0464516129032258	Ala	1.26881720430108	2
spneumoniae	Ala>Ser	GCA>TCT	TCT	GCA	GCA	NA	1	3623	Ser	1.83096774193548	Ala	1.26881720430108	2
spneumoniae	Ala>Cys	GCA>TGT	TGT	GCA	GCA	NA	1	972	Cys	1.3448275862069	Ala	1.26881720430108	3
spneumoniae	Ala>Asn	GCC>AAC	AAC	GCC	GCC	NA	1	3025	Asn	1.44635193133047	Ala	0.462998102466793	2
spneumoniae	Ala>Thr	GCC>ACC	ACC	GCC	GCC	4-fold	14	2337	Thr	0.206551915602443	Ala	0.462998102466793	1
spneumoniae	Ala>Thr	GCC>ACT	ACT	GCC	GCC	4-fold	1	3582	Thr	2.08106607440311	Ala	0.462998102466793	2
spneumoniae	Ala>Ser	GCC>AGC	AGC	GCC	GCC	NA	1	1418	Ser	0.843870967741935	Ala	0.462998102466793	2
spneumoniae	Ala>His	GCC>CAC	CAC	GCC	GCC	NA	1	1685	His	1.54477611940298	Ala	0.462998102466793	2
spneumoniae	Ala>Pro	GCC>CCT	CCT	GCC	GCC	4-fold	1	2669	Pro	0.984888888888889	Ala	0.462998102466793	2
spneumoniae	Ala>Glu	GCC>GAA	GAA	GCC	GCC	NA	1	14239	Glu	1.7294952681388	Ala	0.462998102466793	2
spneumoniae	Ala>Asp	GCC>GAT	GAT	GCC	GCC	NA	1	8786	Asp	0.961331901181525	Ala	0.462998102466793	2
spneumoniae	Ala>Gly	GCC>GGC	GGC	GCC	GCC	4-fold	2	1246	Gly	0.315047021943574	Ala	0.462998102466793	1
spneumoniae	Ala>Gly	GCC>GGT	GGT	GCC	GCC	4-fold	2	6681	Gly	2.51724137931034	Ala	0.462998102466793	2
spneumoniae	Ala>Val	GCC>GTA	GTA	GCC	GCC	4-fold	3	2597	Val	1.1000369139904	Ala	0.462998102466793	2
spneumoniae	Ala>Val	GCC>GTC	GTC	GCC	GCC	4-fold	12	3085	Val	0.4562569213732	Ala	0.462998102466793	1
spneumoniae	Ala>Val	GCC>GTT	GTT	GCC	GCC	4-fold	2	6273	Val	2.05832410483573	Ala	0.462998102466793	2
spneumoniae	Ala>Ser	GCC>TCC	TCC	GCC	GCC	NA	9	782	Ser	0.0541935483870968	Ala	0.462998102466793	1
spneumoniae	Ala>Ser	GCC>TCT	TCT	GCC	GCC	NA	1	3623	Ser	1.83096774193548	Ala	0.462998102466793	2
spneumoniae	Ala>Lys	GCG>AAA	AAA	GCG	GCG	NA	1	10628	Lys	1.71304724750759	Ala	0.264389626818469	3
spneumoniae	Ala>Asn	GCG>AAT	AAT	GCG	GCG	NA	1	6523	Asn	0.553648068669528	Ala	0.264389626818469	3
spneumoniae	Ala>Thr	GCG>ACG	ACG	GCG	GCG	4-fold	1	902	Thr	0.104386451971127	Ala	0.264389626818469	1
spneumoniae	Ala>Gly	GCG>GGC	GGC	GCG	GCG	4-fold	1	1246	Gly	0.315047021943574	Ala	0.264389626818469	2
spneumoniae	Ala>Val	GCG>GTA	GTA	GCG	GCG	4-fold	1	2597	Val	1.1000369139904	Ala	0.264389626818469	2
spneumoniae	Ala>Val	GCG>GTG	GTG	GCG	GCG	4-fold	7	2543	Val	0.385382059800664	Ala	0.264389626818469	1
spneumoniae	Ala>Ser	GCG>TCG	TCG	GCG	GCG	NA	4	465	Ser	0.0464516129032258	Ala	0.264389626818469	1
spneumoniae	Ala>Ser	GCG>TCT	TCT	GCG	GCG	NA	3	3623	Ser	1.83096774193548	Ala	0.264389626818469	2
spneumoniae	Ala>Lys	GCT>AAA	AAA	GCT	GCT	NA	1	10628	Lys	1.71304724750759	Ala	2.00379506641366	3
spneumoniae	Ala>Asn	GCT>AAT	AAT	GCT	GCT	NA	1	6523	Asn	0.553648068669528	Ala	2.00379506641366	2
spneumoniae	Ala>Thr	GCT>ACA	ACA	GCT	GCT	4-fold	1	4009	Thr	1.60799555802332	Ala	2.00379506641366	2
spneumoniae	Ala>Thr	GCT>ACC	ACC	GCT	GCT	4-fold	2	2337	Thr	0.206551915602443	Ala	2.00379506641366	2
spneumoniae	Ala>Thr	GCT>ACT	ACT	GCT	GCT	4-fold	36	3582	Thr	2.08106607440311	Ala	2.00379506641366	1
spneumoniae	Ala>Ile	GCT>ATT	ATT	GCT	GCT	NA	1	9711	Ile	0.881413359148112	Ala	2.00379506641366	2
spneumoniae	Ala>Gln	GCT>CAA	CAA	GCT	GCT	NA	1	7231	Gln	1.88910891089109	Ala	2.00379506641366	3
spneumoniae	Ala>Gln	GCT>CAG	CAG	GCT	GCT	NA	1	3281	Gln	0.110891089108911	Ala	2.00379506641366	3
spneumoniae	Ala>Pro	GCT>CCA	CCA	GCT	GCT	4-fold	1	3802	Pro	2.90488888888889	Ala	2.00379506641366	2
spneumoniae	Ala>Pro	GCT>CCT	CCT	GCT	GCT	4-fold	7	2669	Pro	0.984888888888889	Ala	2.00379506641366	1
spneumoniae	Ala>Glu	GCT>GAA	GAA	GCT	GCT	NA	2	14239	Glu	1.7294952681388	Ala	2.00379506641366	2
spneumoniae	Ala>Asp	GCT>GAC	GAC	GCT	GCT	NA	1	3789	Asp	1.03866809881847	Ala	2.00379506641366	2
spneumoniae	Ala>Glu	GCT>GAG	GAG	GCT	GCT	NA	1	4429	Glu	0.270504731861199	Ala	2.00379506641366	2
spneumoniae	Ala>Asp	GCT>GAT	GAT	GCT	GCT	NA	9	8786	Asp	0.961331901181525	Ala	2.00379506641366	1
spneumoniae	Ala>Gly	GCT>GGA	GGA	GCT	GCT	4-fold	1	4370	Gly	1	Ala	2.00379506641366	2
spneumoniae	Ala>Gly	GCT>GGT	GGT	GCT	GCT	4-fold	1	6681	Gly	2.51724137931034	Ala	2.00379506641366	1
spneumoniae	Ala>Val	GCT>GTA	GTA	GCT	GCT	4-fold	3	2597	Val	1.1000369139904	Ala	2.00379506641366	2
spneumoniae	Ala>Val	GCT>GTC	GTC	GCT	GCT	4-fold	4	3085	Val	0.4562569213732	Ala	2.00379506641366	2
spneumoniae	Ala>Val	GCT>GTT	GTT	GCT	GCT	4-fold	24	6273	Val	2.05832410483573	Ala	2.00379506641366	1
spneumoniae	Ala>Ser	GCT>TCA	TCA	GCT	GCT	NA	1	3228	Ser	2.90709677419355	Ala	2.00379506641366	2
spneumoniae	Ala>Ser	GCT>TCC	TCC	GCT	GCT	NA	1	782	Ser	0.0541935483870968	Ala	2.00379506641366	2
spneumoniae	Ala>Ser	GCT>TCT	TCT	GCT	GCT	NA	19	3623	Ser	1.83096774193548	Ala	2.00379506641366	1
spneumoniae	Ala>Phe	GCT>TTC	TTC	GCT	GCT	NA	1	3346	Phe	1.14004914004914	Ala	2.00379506641366	3
spneumoniae	Gly>Asn	GGA>AAT	AAT	GGA	GGA	NA	1	6523	Asn	0.553648068669528	Gly	0.985623003194888	3
spneumoniae	Gly>Arg	GGA>AGA	AGA	GGA	GGA	NA	3	1135	Arg	0.0638297872340426	Gly	0.985623003194888	1
spneumoniae	Gly>Ser	GGA>AGC	AGC	GGA	GGA	NA	1	1418	Ser	0.843870967741935	Gly	0.985623003194888	2
spneumoniae	Gly>Met	GGA>ATG	ATG	GGA	GGA	NA	1	7626	Met	1	Gly	0.985623003194888	3
spneumoniae	Gly>Glu	GGA>GAA	GAA	GGA	GGA	NA	2	14239	Glu	1.7294952681388	Gly	0.985623003194888	1
spneumoniae	Gly>Asp	GGA>GAC	GAC	GGA	GGA	NA	1	3789	Asp	1.03866809881847	Gly	0.985623003194888	2
spneumoniae	Gly>Glu	GGA>GAG	GAG	GGA	GGA	NA	2	4429	Glu	0.270504731861199	Gly	0.985623003194888	2
spneumoniae	Gly>Asp	GGA>GAT	GAT	GGA	GGA	NA	1	8786	Asp	0.961331901181525	Gly	0.985623003194888	2
spneumoniae	Gly>Ala	GGA>GCA	GCA	GGA	GGA	4-fold	2	4078	Ala	1.26865671641791	Gly	0.985623003194888	1
spneumoniae	Gly>Ala	GGA>GCC	GCC	GGA	GGA	4-fold	1	2995	Ala	0.456467661691542	Gly	0.985623003194888	2
spneumoniae	Gly>Ala	GGA>GCT	GCT	GGA	GGA	4-fold	1	6639	Ala	2.02363184079602	Gly	0.985623003194888	2
spneumoniae	Gly>Ser	GGA>TCG	TCG	GGA	GGA	NA	1	465	Ser	0.0464516129032258	Gly	0.985623003194888	3
spneumoniae	Gly>Ser	GGA>TCT	TCT	GGA	GGA	NA	2	3623	Ser	1.83096774193548	Gly	0.985623003194888	3
spneumoniae	Gly>Phe	GGA>TTT	TTT	GGA	GGA	NA	1	8672	Phe	0.85995085995086	Gly	0.985623003194888	3
spneumoniae	Gly>Asn	GGC>AAC	AAC	GGC	GGC	NA	1	3025	Asn	1.44635193133047	Gly	0.306709265175719	2
spneumoniae	Gly>Ser	GGC>AGC	AGC	GGC	GGC	NA	5	1418	Ser	0.843870967741935	Gly	0.306709265175719	1
spneumoniae	Gly>Ser	GGC>AGT	AGT	GGC	GGC	NA	1	2991	Ser	0.31741935483871	Gly	0.306709265175719	2
spneumoniae	Gly>Arg	GGC>CGA	CGA	GGC	GGC	NA	1	802	Arg	0.0159574468085106	Gly	0.306709265175719	2
spneumoniae	Gly>Asp	GGC>GAC	GAC	GGC	GGC	NA	4	3789	Asp	1.03866809881847	Gly	0.306709265175719	1
spneumoniae	Gly>Ala	GGC>GCT	GCT	GGC	GGC	4-fold	2	6639	Ala	2.02363184079602	Gly	0.306709265175719	2
spneumoniae	Gly>Asp	GGG>GAC	GAC	GGG	GGG	NA	1	3789	Asp	1.03866809881847	Gly	0.175718849840256	2
spneumoniae	Gly>Glu	GGG>GAG	GAG	GGG	GGG	NA	6	4429	Glu	0.270504731861199	Gly	0.175718849840256	1
spneumoniae	Gly>Ala	GGG>GCT	GCT	GGG	GGG	4-fold	1	6639	Ala	2.02363184079602	Gly	0.175718849840256	2
spneumoniae	Gly>Val	GGG>GTC	GTC	GGG	GGG	4-fold	1	3085	Val	0.4562569213732	Gly	0.175718849840256	2
spneumoniae	Gly>Lys	GGT>AAG	AAG	GGT	GGT	NA	1	6109	Lys	0.286952752492414	Gly	2.53194888178914	3
spneumoniae	Gly>Asn	GGT>AAT	AAT	GGT	GGT	NA	2	6523	Asn	0.553648068669528	Gly	2.53194888178914	2
spneumoniae	Gly>Ser	GGT>AGT	AGT	GGT	GGT	NA	11	2991	Ser	0.31741935483871	Gly	2.53194888178914	1
spneumoniae	Gly>Asp	GGT>GAT	GAT	GGT	GGT	NA	5	8786	Asp	0.961331901181525	Gly	2.53194888178914	1
spneumoniae	Gly>Ala	GGT>GCT	GCT	GGT	GGT	4-fold	5	6639	Ala	2.02363184079602	Gly	2.53194888178914	1
spneumoniae	Gly>Ser	GGT>TCA	TCA	GGT	GGT	NA	1	3228	Ser	2.90709677419355	Gly	2.53194888178914	3
spneumoniae	Val>Lys	GTA>AAA	AAA	GTA	GTA	NA	1	10628	Lys	1.71304724750759	Val	1.08770585982382	2
spneumoniae	Val>Ile	GTA>ATA	ATA	GTA	GTA	NA	11	567	Ile	0.0261374636979671	Val	1.08770585982382	1
spneumoniae	Val>Ile	GTA>ATT	ATT	GTA	GTA	NA	3	9711	Ile	0.881413359148112	Val	1.08770585982382	2
spneumoniae	Val>Gln	GTA>CAG	CAG	GTA	GTA	NA	1	3281	Gln	0.110891089108911	Val	1.08770585982382	3
spneumoniae	Val>Leu	GTA>CTA	CTA	GTA	GTA	NA	1	1698	Leu	0.215267175572519	Val	1.08770585982382	1
spneumoniae	Val>Leu	GTA>CTG	CTG	GTA	GTA	NA	1	1421	Leu	0.0595419847328244	Val	1.08770585982382	2
spneumoniae	Val>Leu	GTA>CTT	CTT	GTA	GTA	NA	2	4989	Leu	2.86488549618321	Val	1.08770585982382	2
spneumoniae	Val>Ala	GTA>GCA	GCA	GTA	GTA	4-fold	4	4078	Ala	1.26865671641791	Val	1.08770585982382	1
spneumoniae	Val>Leu	GTA>TTA	TTA	GTA	GTA	NA	3	2882	Leu	0.208396946564885	Val	1.08770585982382	1
spneumoniae	Val>Leu	GTA>TTG	TTG	GTA	GTA	NA	1	7234	Leu	2.27175572519084	Val	1.08770585982382	2
spneumoniae	Val>Phe	GTA>TTT	TTT	GTA	GTA	NA	1	8672	Phe	0.85995085995086	Val	1.08770585982382	2
spneumoniae	Val>Asn	GTC>AAC	AAC	GTC	GTC	NA	1	3025	Asn	1.44635193133047	Val	0.438146304098047	2
spneumoniae	Val>Ile	GTC>ATA	ATA	GTC	GTC	NA	3	567	Ile	0.0261374636979671	Val	0.438146304098047	2
spneumoniae	Val>Ile	GTC>ATC	ATC	GTC	GTC	NA	25	6040	Ile	2.09244917715392	Val	0.438146304098047	1
spneumoniae	Val>Ile	GTC>ATT	ATT	GTC	GTC	NA	5	9711	Ile	0.881413359148112	Val	0.438146304098047	2
spneumoniae	Val>Leu	GTC>CTC	CTC	GTC	GTC	NA	3	2723	Leu	0.380152671755725	Val	0.438146304098047	1
spneumoniae	Val>Leu	GTC>CTT	CTT	GTC	GTC	NA	2	4989	Leu	2.86488549618321	Val	0.438146304098047	2
spneumoniae	Val>Ala	GTC>GCC	GCC	GTC	GTC	4-fold	1	2995	Ala	0.456467661691542	Val	0.438146304098047	1
spneumoniae	Val>Ala	GTC>GCT	GCT	GTC	GTC	4-fold	1	6639	Ala	2.02363184079602	Val	0.438146304098047	2
spneumoniae	Val>Thr	GTG>ACA	ACA	GTG	GTG	4-fold	1	4009	Thr	1.60799555802332	Val	0.40597472232861	3
spneumoniae	Val>Ile	GTG>ATC	ATC	GTG	GTG	NA	1	6040	Ile	2.09244917715392	Val	0.40597472232861	2
spneumoniae	Val>Met	GTG>ATG	ATG	GTG	GTG	NA	3	7626	Met	1	Val	0.40597472232861	1
spneumoniae	Val>Ile	GTG>ATT	ATT	GTG	GTG	NA	2	9711	Ile	0.881413359148112	Val	0.40597472232861	2
spneumoniae	Val>Arg	GTG>CGA	CGA	GTG	GTG	NA	1	802	Arg	0.0159574468085106	Val	0.40597472232861	3
spneumoniae	Val>Leu	GTG>CTA	CTA	GTG	GTG	NA	1	1698	Leu	0.215267175572519	Val	0.40597472232861	2
spneumoniae	Val>Leu	GTG>CTG	CTG	GTG	GTG	NA	2	1421	Leu	0.0595419847328244	Val	0.40597472232861	1
spneumoniae	Val>Leu	GTG>CTT	CTT	GTG	GTG	NA	1	4989	Leu	2.86488549618321	Val	0.40597472232861	2
spneumoniae	Val>Ala	GTG>GCG	GCG	GTG	GTG	4-fold	2	1237	Ala	0.251243781094527	Val	0.40597472232861	1
spneumoniae	Val>Leu	GTG>TTA	TTA	GTG	GTG	NA	1	2882	Leu	0.208396946564885	Val	0.40597472232861	2
spneumoniae	Val>Phe	GTG>TTC	TTC	GTG	GTG	NA	1	3346	Phe	1.14004914004914	Val	0.40597472232861	2
spneumoniae	Val>Leu	GTG>TTG	TTG	GTG	GTG	NA	4	7234	Leu	2.27175572519084	Val	0.40597472232861	1
spneumoniae	Val>Asn	GTT>AAC	AAC	GTT	GTT	NA	1	3025	Asn	1.44635193133047	Val	2.06817311374952	3
spneumoniae	Val>Ile	GTT>ATC	ATC	GTT	GTT	NA	3	6040	Ile	2.09244917715392	Val	2.06817311374952	2
spneumoniae	Val>Ile	GTT>ATT	ATT	GTT	GTT	NA	43	9711	Ile	0.881413359148112	Val	2.06817311374952	1
spneumoniae	Val>Leu	GTT>CTA	CTA	GTT	GTT	NA	2	1698	Leu	0.215267175572519	Val	2.06817311374952	2
spneumoniae	Val>Leu	GTT>CTC	CTC	GTT	GTT	NA	1	2723	Leu	0.380152671755725	Val	2.06817311374952	2
spneumoniae	Val>Leu	GTT>CTT	CTT	GTT	GTT	NA	7	4989	Leu	2.86488549618321	Val	2.06817311374952	1
spneumoniae	Val>Ala	GTT>GCC	GCC	GTT	GTT	4-fold	1	2995	Ala	0.456467661691542	Val	2.06817311374952	2
spneumoniae	Val>Ala	GTT>GCT	GCT	GTT	GTT	4-fold	10	6639	Ala	2.02363184079602	Val	2.06817311374952	1
spneumoniae	Val>Gly	GTT>GGA	GGA	GTT	GTT	4-fold	1	4370	Gly	1	Val	2.06817311374952	2
spneumoniae	Val>Trp	GTT>TGG	TGG	GTT	GTT	NA	1	2617	Trp	1	Val	2.06817311374952	3
spneumoniae	Val>Leu	GTT>TTG	TTG	GTT	GTT	NA	1	7234	Leu	2.27175572519084	Val	2.06817311374952	2
spneumoniae	Val>Phe	GTT>TTT	TTT	GTT	GTT	NA	1	8672	Phe	0.85995085995086	Val	2.06817311374952	1
spneumoniae	Tyr>Met	TAC>ATG	ATG	TAC	TAC	NA	1	7626	Met	1	Tyr	1.48877005347594	3
spneumoniae	Tyr>His	TAC>CAC	CAC	TAC	TAC	2-fold	2	1685	His	1.54477611940298	Tyr	1.48877005347594	1
spneumoniae	Tyr>His	TAC>CAT	CAT	TAC	TAC	2-fold	1	2747	His	0.455223880597015	Tyr	1.48877005347594	2
spneumoniae	Tyr>Phe	TAC>TTC	TTC	TAC	TAC	2-fold	3	3346	Phe	1.14004914004914	Tyr	1.48877005347594	1
spneumoniae	Tyr>Phe	TAC>TTT	TTT	TAC	TAC	2-fold	4	8672	Phe	0.85995085995086	Tyr	1.48877005347594	2
spneumoniae	Tyr>Lys	TAT>AAA	AAA	TAT	TAT	2-fold	1	10628	Lys	1.71304724750759	Tyr	0.511229946524064	2
spneumoniae	Tyr>Ile	TAT>ATT	ATT	TAT	TAT	NA	1	9711	Ile	0.881413359148112	Tyr	0.511229946524064	2
spneumoniae	Tyr>Gln	TAT>CAG	CAG	TAT	TAT	2-fold	1	3281	Gln	0.110891089108911	Tyr	0.511229946524064	2
spneumoniae	Tyr>His	TAT>CAT	CAT	TAT	TAT	2-fold	7	2747	His	0.455223880597015	Tyr	0.511229946524064	1
spneumoniae	Tyr>Asp	TAT>GAT	GAT	TAT	TAT	2-fold	1	8786	Asp	0.961331901181525	Tyr	0.511229946524064	1
spneumoniae	Tyr>Ala	TAT>GCA	GCA	TAT	TAT	NA	1	4078	Ala	1.26865671641791	Tyr	0.511229946524064	3
spneumoniae	Tyr>Val	TAT>GTT	GTT	TAT	TAT	NA	1	6273	Val	2.05832410483573	Tyr	0.511229946524064	2
spneumoniae	Tyr>Ser	TAT>TCT	TCT	TAT	TAT	NA	2	3623	Ser	1.83096774193548	Tyr	0.511229946524064	1
spneumoniae	Tyr>Cys	TAT>TGC	TGC	TAT	TAT	2-fold	1	258	Cys	0.655172413793104	Tyr	0.511229946524064	2
spneumoniae	Tyr>Cys	TAT>TGT	TGT	TAT	TAT	2-fold	2	972	Cys	1.3448275862069	Tyr	0.511229946524064	1
spneumoniae	Tyr>Phe	TAT>TTC	TTC	TAT	TAT	2-fold	1	3346	Phe	1.14004914004914	Tyr	0.511229946524064	2
spneumoniae	Tyr>Leu	TAT>TTG	TTG	TAT	TAT	NA	1	7234	Leu	2.27175572519084	Tyr	0.511229946524064	2
spneumoniae	Tyr>Phe	TAT>TTT	TTT	TAT	TAT	2-fold	5	8672	Phe	0.85995085995086	Tyr	0.511229946524064	1
spneumoniae	Ser>Thr	TCA>ACA	ACA	TCA	TCA	NA	4	4009	Thr	1.60799555802332	Ser	2.92256783587028	1
spneumoniae	Ser>Gln	TCA>CAA	CAA	TCA	TCA	NA	1	7231	Gln	1.88910891089109	Ser	2.92256783587028	2
spneumoniae	Ser>Pro	TCA>CCA	CCA	TCA	TCA	NA	4	3802	Pro	2.90488888888889	Ser	2.92256783587028	1
spneumoniae	Ser>Ala	TCA>GCA	GCA	TCA	TCA	NA	7	4078	Ala	1.26865671641791	Ser	2.92256783587028	1
spneumoniae	Ser>Ala	TCA>GCC	GCC	TCA	TCA	NA	1	2995	Ala	0.456467661691542	Ser	2.92256783587028	2
spneumoniae	Ser>Ala	TCA>GCT	GCT	TCA	TCA	NA	1	6639	Ala	2.02363184079602	Ser	2.92256783587028	2
spneumoniae	Ser>Gly	TCA>GGA	GGA	TCA	TCA	NA	2	4370	Gly	1	Ser	2.92256783587028	2
spneumoniae	Ser>Gly	TCA>GGT	GGT	TCA	TCA	NA	3	6681	Gly	2.51724137931034	Ser	2.92256783587028	3
spneumoniae	Ser>Tyr	TCA>TAT	TAT	TCA	TCA	NA	1	5706	Tyr	0.506329113924051	Ser	2.92256783587028	2
spneumoniae	Ser>Leu	TCA>TTA	TTA	TCA	TCA	NA	1	2882	Leu	0.208396946564885	Ser	2.92256783587028	1
spneumoniae	Ser>Asn	TCC>AAT	AAT	TCC	TCC	NA	1	6523	Asn	0.553648068669528	Ser	0.0436796823295831	3
spneumoniae	Ser>Thr	TCC>ACC	ACC	TCC	TCC	NA	1	2337	Thr	0.206551915602443	Ser	0.0436796823295831	1
spneumoniae	Ser>Ile	TCC>ATC	ATC	TCC	TCC	NA	1	6040	Ile	2.09244917715392	Ser	0.0436796823295831	2
spneumoniae	Ser>His	TCC>CAT	CAT	TCC	TCC	NA	1	2747	His	0.455223880597015	Ser	0.0436796823295831	3
spneumoniae	Ser>Ala	TCC>GCC	GCC	TCC	TCC	NA	4	2995	Ala	0.456467661691542	Ser	0.0436796823295831	1
spneumoniae	Ser>Ala	TCC>GCT	GCT	TCC	TCC	NA	1	6639	Ala	2.02363184079602	Ser	0.0436796823295831	2
spneumoniae	Ser>Gly	TCC>GGA	GGA	TCC	TCC	NA	1	4370	Gly	1	Ser	0.0436796823295831	3
spneumoniae	Ser>Phe	TCC>TTC	TTC	TCC	TCC	NA	2	3346	Phe	1.14004914004914	Ser	0.0436796823295831	1
spneumoniae	Ser>Val	TCG>GTT	GTT	TCG	TCG	NA	1	6273	Val	2.05832410483573	Ser	0.0397088021178028	3
spneumoniae	Ser>Leu	TCG>TTG	TTG	TCG	TCG	NA	3	7234	Leu	2.27175572519084	Ser	0.0397088021178028	1
spneumoniae	Ser>Thr	TCT>ACA	ACA	TCT	TCT	NA	1	4009	Thr	1.60799555802332	Ser	1.86631369953673	2
spneumoniae	Ser>Thr	TCT>ACT	ACT	TCT	TCT	NA	7	3582	Thr	2.08106607440311	Ser	1.86631369953673	1
spneumoniae	Ser>Pro	TCT>CCT	CCT	TCT	TCT	NA	2	2669	Pro	0.984888888888889	Ser	1.86631369953673	1
spneumoniae	Ser>Ala	TCT>GCA	GCA	TCT	TCT	NA	2	4078	Ala	1.26865671641791	Ser	1.86631369953673	2
spneumoniae	Ser>Ala	TCT>GCT	GCT	TCT	TCT	NA	11	6639	Ala	2.02363184079602	Ser	1.86631369953673	1
spneumoniae	Ser>Gly	TCT>GGA	GGA	TCT	TCT	NA	1	4370	Gly	1	Ser	1.86631369953673	3
spneumoniae	Ser>Cys	TCT>TGC	TGC	TCT	TCT	NA	1	258	Cys	0.655172413793104	Ser	1.86631369953673	2
spneumoniae	Ser>Phe	TCT>TTT	TTT	TCT	TCT	NA	5	8672	Phe	0.85995085995086	Ser	1.86631369953673	1
spneumoniae	Cys>Phe	TGC>TTC	TTC	TGC	TGC	2-fold	2	3346	Phe	1.14004914004914	Cys	0.655172413793103	1
spneumoniae	Trp>Ile	TGG>ATT	ATT	TGG	TGG	NA	1	9711	Ile	0.881413359148112	Trp	1	3
spneumoniae	Trp>Arg	TGG>CGA	CGA	TGG	TGG	NA	1	802	Arg	0.0159574468085106	Trp	1	2
spneumoniae	Trp>Gly	TGG>GGG	GGG	TGG	TGG	NA	1	1242	Gly	0.167711598746081	Trp	1	1
spneumoniae	Trp>Gly	TGG>GGT	GGT	TGG	TGG	NA	1	6681	Gly	2.51724137931034	Trp	1	2
spneumoniae	Trp>Leu	TGG>TTG	TTG	TGG	TGG	NA	2	7234	Leu	2.27175572519084	Trp	1	1
spneumoniae	Cys>Ser	TGT>AGT	AGT	TGT	TGT	NA	2	2991	Ser	0.31741935483871	Cys	1.3448275862069	1
spneumoniae	Cys>Ala	TGT>GCT	GCT	TGT	TGT	NA	1	6639	Ala	2.02363184079602	Cys	1.3448275862069	2
spneumoniae	Cys>Val	TGT>GTA	GTA	TGT	TGT	NA	1	2597	Val	1.1000369139904	Cys	1.3448275862069	3
spneumoniae	Cys>Tyr	TGT>TAT	TAT	TGT	TGT	2-fold	2	5706	Tyr	0.506329113924051	Cys	1.3448275862069	1
spneumoniae	Cys>Ser	TGT>TCT	TCT	TGT	TGT	NA	1	3623	Ser	1.83096774193548	Cys	1.3448275862069	1
spneumoniae	Cys>Phe	TGT>TTT	TTT	TGT	TGT	2-fold	1	8672	Phe	0.85995085995086	Cys	1.3448275862069	1
spneumoniae	Leu>Lys	TTA>AAG	AAG	TTA	TTA	NA	1	6109	Lys	0.286952752492414	Leu	0.197105983574501	3
spneumoniae	Leu>Ile	TTA>ATA	ATA	TTA	TTA	NA	4	567	Ile	0.0261374636979671	Leu	0.197105983574501	1
spneumoniae	Leu>Met	TTA>ATG	ATG	TTA	TTA	NA	1	7626	Met	1	Leu	0.197105983574501	2
spneumoniae	Leu>Ile	TTA>ATT	ATT	TTA	TTA	NA	2	9711	Ile	0.881413359148112	Leu	0.197105983574501	2
spneumoniae	Leu>Val	TTA>GTA	GTA	TTA	TTA	NA	2	2597	Val	1.1000369139904	Leu	0.197105983574501	1
spneumoniae	Leu>Val	TTA>GTC	GTC	TTA	TTA	NA	1	3085	Val	0.4562569213732	Leu	0.197105983574501	2
spneumoniae	Leu>Val	TTA>GTG	GTG	TTA	TTA	NA	1	2543	Val	0.385382059800664	Leu	0.197105983574501	2
spneumoniae	Leu>Tyr	TTA>TAC	TAC	TTA	TTA	NA	1	2954	Tyr	1.49367088607595	Leu	0.197105983574501	2
spneumoniae	Leu>Tyr	TTA>TAT	TAT	TTA	TTA	NA	1	5706	Tyr	0.506329113924051	Leu	0.197105983574501	2
spneumoniae	Leu>Ser	TTA>TCA	TCA	TTA	TTA	NA	5	3228	Ser	2.90709677419355	Leu	0.197105983574501	1
spneumoniae	Leu>Ser	TTA>TCT	TCT	TTA	TTA	NA	1	3623	Ser	1.83096774193548	Leu	0.197105983574501	2
spneumoniae	Leu>Phe	TTA>TTC	TTC	TTA	TTA	NA	2	3346	Phe	1.14004914004914	Leu	0.197105983574501	1
spneumoniae	Leu>Phe	TTA>TTT	TTT	TTA	TTA	NA	2	8672	Phe	0.85995085995086	Leu	0.197105983574501	1
spneumoniae	Phe>Ile	TTC>ATC	ATC	TTC	TTC	NA	1	6040	Ile	2.09244917715392	Phe	1.15709459459459	1
spneumoniae	Phe>Ile	TTC>ATT	ATT	TTC	TTC	NA	1	9711	Ile	0.881413359148112	Phe	1.15709459459459	2
spneumoniae	Phe>Leu	TTC>CTC	CTC	TTC	TTC	NA	5	2723	Leu	0.380152671755725	Phe	1.15709459459459	1
spneumoniae	Phe>Val	TTC>GTT	GTT	TTC	TTC	NA	1	6273	Val	2.05832410483573	Phe	1.15709459459459	2
spneumoniae	Phe>Tyr	TTC>TAC	TAC	TTC	TTC	2-fold	2	2954	Tyr	1.49367088607595	Phe	1.15709459459459	1
spneumoniae	Phe>Ser	TTC>TCC	TCC	TTC	TTC	NA	1	782	Ser	0.0541935483870968	Phe	1.15709459459459	1
spneumoniae	Phe>Leu	TTC>TTA	TTA	TTC	TTC	NA	3	2882	Leu	0.208396946564885	Phe	1.15709459459459	1
spneumoniae	Leu>Ile	TTG>ATA	ATA	TTG	TTG	NA	3	567	Ile	0.0261374636979671	Leu	2.2761048103246	2
spneumoniae	Leu>Met	TTG>ATG	ATG	TTG	TTG	NA	3	7626	Met	1	Leu	2.2761048103246	1
spneumoniae	Leu>Ile	TTG>ATT	ATT	TTG	TTG	NA	2	9711	Ile	0.881413359148112	Leu	2.2761048103246	2
spneumoniae	Leu>Val	TTG>GTA	GTA	TTG	TTG	NA	1	2597	Val	1.1000369139904	Leu	2.2761048103246	2
spneumoniae	Leu>Val	TTG>GTG	GTG	TTG	TTG	NA	3	2543	Val	0.385382059800664	Leu	2.2761048103246	1
spneumoniae	Leu>Val	TTG>GTT	GTT	TTG	TTG	NA	1	6273	Val	2.05832410483573	Leu	2.2761048103246	2
spneumoniae	Leu>Phe	TTG>TTT	TTT	TTG	TTG	NA	4	8672	Phe	0.85995085995086	Leu	2.2761048103246	1
spneumoniae	Phe>Ser	TTT>AGT	AGT	TTT	TTT	NA	2	2991	Ser	0.31741935483871	Phe	0.842905405405405	2
spneumoniae	Phe>Ile	TTT>ATC	ATC	TTT	TTT	NA	1	6040	Ile	2.09244917715392	Phe	0.842905405405405	2
spneumoniae	Phe>Met	TTT>ATG	ATG	TTT	TTT	NA	1	7626	Met	1	Phe	0.842905405405405	2
spneumoniae	Phe>Ile	TTT>ATT	ATT	TTT	TTT	NA	2	9711	Ile	0.881413359148112	Phe	0.842905405405405	1
spneumoniae	Phe>Leu	TTT>CTA	CTA	TTT	TTT	NA	1	1698	Leu	0.215267175572519	Phe	0.842905405405405	2
spneumoniae	Phe>Leu	TTT>CTC	CTC	TTT	TTT	NA	1	2723	Leu	0.380152671755725	Phe	0.842905405405405	2
spneumoniae	Phe>Leu	TTT>CTT	CTT	TTT	TTT	NA	3	4989	Leu	2.86488549618321	Phe	0.842905405405405	1
spneumoniae	Phe>Glu	TTT>GAG	GAG	TTT	TTT	2-fold	1	4429	Glu	0.270504731861199	Phe	0.842905405405405	3
spneumoniae	Phe>Ala	TTT>GCT	GCT	TTT	TTT	NA	1	6639	Ala	2.02363184079602	Phe	0.842905405405405	2
spneumoniae	Phe>Val	TTT>GTT	GTT	TTT	TTT	NA	7	6273	Val	2.05832410483573	Phe	0.842905405405405	1
spneumoniae	Phe>Tyr	TTT>TAC	TAC	TTT	TTT	2-fold	1	2954	Tyr	1.49367088607595	Phe	0.842905405405405	2
spneumoniae	Phe>Tyr	TTT>TAT	TAT	TTT	TTT	2-fold	9	5706	Tyr	0.506329113924051	Phe	0.842905405405405	1
spneumoniae	Phe>Ser	TTT>TCT	TCT	TTT	TTT	NA	1	3623	Ser	1.83096774193548	Phe	0.842905405405405	1
spneumoniae	Phe>Cys	TTT>TGT	TGT	TTT	TTT	2-fold	3	972	Cys	1.3448275862069	Phe	0.842905405405405	1
spneumoniae	Phe>Leu	TTT>TTA	TTA	TTT	TTT	NA	5	2882	Leu	0.208396946564885	Phe	0.842905405405405	1
spneumoniae	Phe>Leu	TTT>TTG	TTG	TTT	TTT	NA	8	7234	Leu	2.27175572519084	Phe	0.842905405405405	1
