# Supplementary material for: No Evidence that Selection on Synonymous Codon Usage Affects Patterns of Protein Evolution in Bacteria
Source: Genome Biol Evol. 2023 Dec 27;16(2):evad232. doi: 10.1093/gbe/evad232 (PMC10849182; doi:10.1093/gbe/evad232)
Supplement: evad232_Supplementary_Data [file evad232_supplementary_data.zip › TableS4.csv]

species	category	fold	aa_ancestral	aa_derived	AncestralAllele	DerivedAllele	aa_mut	codon_mut	rscu_ancestral	rscu_derived	log_rscu	n_poly	N	variable
ecoli	1	2-fold	Lys	Asn	AAA	AAC	Lys>Asn	AAA>AAC	1.4517002708396	1.44907856450048	-0.00180746375735204	13	2062	CAI
ecoli	1	2-fold	Lys	Asn	AAA	AAT	Lys>Asn	AAA>AAT	1.4517002708396	0.550921435499515	-0.968785920105924	11	2062	CAI
ecoli	1	2-fold	Lys	Gln	AAA	CAA	Lys>Gln	AAA>CAA	1.4517002708396	0.365978128797084	-1.37771285412577	13	2062	CAI
ecoli	1	2-fold	Lys	Glu	AAA	GAA	Lys>Glu	AAA>GAA	1.4517002708396	1.41578148710167	-0.0250520562037428	13	2062	CAI
ecoli	1	2-fold	Asn	Lys	AAC	AAA	Asn>Lys	AAC>AAA	0.930079155672823	1.79193366000754	0.655729168741904	10	1009	CAI
ecoli	1	2-fold	Asn	Lys	AAC	AAG	Asn>Lys	AAC>AAG	0.930079155672823	0.208066339992461	-1.49703973649824	8	1009	CAI
ecoli	1	2-fold	Asn	His	AAC	CAC	Asn>His	AAC>CAC	0.930079155672823	0.927985948477752	-0.00225286271126383	10	1009	CAI
ecoli	1	2-fold	Asn	Asp	AAC	GAC	Asn>Asp	AAC>GAC	0.930079155672823	0.402392947103275	-0.837699634122604	3	1009	CAI
ecoli	1	2-fold	Asn	Tyr	AAC	TAC	Asn>Tyr	AAC>TAC	0.930079155672823	0.228095374892272	-1.40517503866179	2	1009	CAI
ecoli	1	2-fold	Lys	Asn	AAG	AAT	Lys>Asn	AAG>AAT	0.548299729160397	0.550921435499515	0.00476925748347073	6	654	CAI
ecoli	1	2-fold	Lys	Gln	AAG	CAG	Lys>Gln	AAG>CAG	0.548299729160397	1.63402187120292	1.09185640340249	5	654	CAI
ecoli	1	2-fold	Lys	Glu	AAG	GAG	Lys>Glu	AAG>GAG	0.548299729160397	0.584218512898331	0.0634417791351936	5	654	CAI
ecoli	1	2-fold	Asn	Lys	AAT	AAA	Asn>Lys	AAT>AAA	1.06992084432718	1.79193366000754	0.515672968899008	7	1308	CAI
ecoli	1	2-fold	Asn	Lys	AAT	AAG	Asn>Lys	AAT>AAG	1.06992084432718	0.208066339992461	-1.63709593634114	6	1308	CAI
ecoli	1	2-fold	Asn	His	AAT	CAT	Asn>His	AAT>CAT	1.06992084432718	1.07201405152225	0.00195431937115983	12	1308	CAI
ecoli	1	2-fold	Asn	Asp	AAT	GAT	Asn>Asp	AAT>GAT	1.06992084432718	1.59760705289673	0.400891380484134	16	1308	CAI
ecoli	1	2-fold	Asn	Tyr	AAT	TAT	Asn>Tyr	AAT>TAT	1.06992084432718	1.77190462510773	0.504433333321751	6	1308	CAI
ecoli	1	2-fold	Gln	Lys	CAA	AAA	Gln>Lys	CAA>AAA	0.778773259820813	1.79193366000754	0.83325804020432	22	1373	CAI
ecoli	1	2-fold	Gln	His	CAA	CAC	Gln>His	CAA>CAC	0.778773259820813	0.927985948477752	0.175276008751152	7	1373	CAI
ecoli	1	2-fold	Gln	His	CAA	CAT	Gln>His	CAA>CAT	0.778773259820813	1.07201405152225	0.319539390676472	18	1373	CAI
ecoli	1	2-fold	Gln	Glu	CAA	GAA	Gln>Glu	CAA>GAA	0.778773259820813	1.41578148710167	0.59765923856083	17	1373	CAI
ecoli	1	2-fold	His	Asn	CAC	AAC	His>Asn	CAC>AAC	0.709181365897784	1.44907856450048	0.714499870900259	2	533	CAI
ecoli	1	2-fold	His	Gln	CAC	CAA	His>Gln	CAC>CAA	0.709181365897784	0.365978128797084	-0.661405519468161	7	533	CAI
ecoli	1	2-fold	His	Gln	CAC	CAG	His>Gln	CAC>CAG	0.709181365897784	1.63402187120292	0.834608560470704	5	533	CAI
ecoli	1	2-fold	His	Asp	CAC	GAC	His>Asp	CAC>GAC	0.709181365897784	0.402392947103275	-0.566574722767151	1	533	CAI
ecoli	1	2-fold	His	Tyr	CAC	TAC	His>Tyr	CAC>TAC	0.709181365897784	0.228095374892272	-1.13405012730633	19	533	CAI
ecoli	1	2-fold	Gln	Lys	CAG	AAG	Gln>Lys	CAG>AAG	1.22122674017919	0.208066339992461	-1.76935556718177	19	2024	CAI
ecoli	1	2-fold	Gln	His	CAG	CAC	Gln>His	CAG>CAC	1.22122674017919	0.927985948477752	-0.274568693394789	11	2024	CAI
ecoli	1	2-fold	Gln	His	CAG	CAT	Gln>His	CAG>CAT	1.22122674017919	1.07201405152225	-0.130305311469468	34	2024	CAI
ecoli	1	2-fold	Gln	Glu	CAG	GAG	Gln>Glu	CAG>GAG	1.22122674017919	0.584218512898331	-0.737246805835569	14	2024	CAI
ecoli	1	2-fold	His	Asn	CAT	AAT	His>Asn	CAT>AAT	1.29081863410222	0.550921435499515	-0.851335652078902	9	1151	CAI
ecoli	1	2-fold	His	Gln	CAT	CAA	His>Gln	CAT>CAA	1.29081863410222	0.365978128797084	-1.26026258609875	6	1151	CAI
ecoli	1	2-fold	His	Gln	CAT	CAG	His>Gln	CAT>CAG	1.29081863410222	1.63402187120292	0.235751493840116	4	1151	CAI
ecoli	1	2-fold	His	Asp	CAT	GAT	His>Asp	CAT>GAT	1.29081863410222	1.59760705289673	0.213215425051896	2	1151	CAI
ecoli	1	2-fold	His	Tyr	CAT	TAT	His>Tyr	CAT>TAT	1.29081863410222	1.77190462510773	0.316757377889512	45	1151	CAI
ecoli	1	2-fold	Glu	Lys	GAA	AAA	Glu>Lys	GAA>AAA	1.32707667731629	1.79193366000754	0.300297210970867	49	2731	CAI
ecoli	1	2-fold	Glu	Gln	GAA	CAA	Glu>Gln	GAA>CAA	1.32707667731629	0.365978128797084	-1.28796238859465	12	2731	CAI
ecoli	1	2-fold	Glu	Asp	GAA	GAC	Glu>Asp	GAA>GAC	1.32707667731629	0.402392947103275	-1.19313159189364	32	2731	CAI
ecoli	1	2-fold	Glu	Asp	GAA	GAT	Glu>Asp	GAA>GAT	1.32707667731629	1.59760705289673	0.185515622555994	44	2731	CAI
ecoli	1	2-fold	Asp	Asn	GAC	AAC	Asp>Asn	GAC>AAC	0.639630888780962	1.44907856450048	0.817704566002894	22	872	CAI
ecoli	1	2-fold	Asp	His	GAC	CAC	Asp>His	GAC>CAC	0.639630888780962	0.927985948477752	0.372076743746825	3	872	CAI
ecoli	1	2-fold	Asp	Glu	GAC	GAA	Asp>Glu	GAC>GAA	0.639630888780962	1.41578148710167	0.794459973556504	15	872	CAI
ecoli	1	2-fold	Asp	Glu	GAC	GAG	Asp>Glu	GAC>GAG	0.639630888780962	0.584218512898331	-0.0906013686939547	14	872	CAI
ecoli	1	2-fold	Asp	Tyr	GAC	TAC	Asp>Tyr	GAC>TAC	0.639630888780962	0.228095374892272	-1.0308454322037	2	872	CAI
ecoli	1	2-fold	Glu	Lys	GAG	AAG	Glu>Lys	GAG>AAG	0.672923322683706	0.208066339992461	-1.1734425122445	20	1201	CAI
ecoli	1	2-fold	Glu	Gln	GAG	CAG	Glu>Gln	GAG>CAG	0.672923322683706	1.63402187120292	0.887080873368988	7	1201	CAI
ecoli	1	2-fold	Glu	Asp	GAG	GAC	Glu>Asp	GAG>GAC	0.672923322683706	0.402392947103275	-0.514102409868866	11	1201	CAI
ecoli	1	2-fold	Glu	Asp	GAG	GAT	Glu>Asp	GAG>GAT	0.672923322683706	1.59760705289673	0.864544804580769	25	1201	CAI
ecoli	1	2-fold	Asp	Asn	GAT	AAT	Asp>Asn	GAT>AAT	1.36036911121904	0.550921435499515	-0.903811142674528	51	2274	CAI
ecoli	1	2-fold	Asp	His	GAT	CAT	Asp>His	GAT>CAT	1.36036911121904	1.07201405152225	-0.238197126656705	7	2274	CAI
ecoli	1	2-fold	Asp	Glu	GAT	GAA	Asp>Glu	GAT>GAA	1.36036911121904	1.41578148710167	0.0399227212276534	35	2274	CAI
ecoli	1	2-fold	Asp	Glu	GAT	GAG	Asp>Glu	GAT>GAG	1.36036911121904	0.584218512898331	-0.845138621022805	33	2274	CAI
ecoli	1	2-fold	Asp	Tyr	GAT	TAT	Asp>Tyr	GAT>TAT	1.36036911121904	1.77190462510773	0.264281887293886	15	2274	CAI
ecoli	1	2-fold	Tyr	Asn	TAC	AAC	Tyr>Asn	TAC>AAC	0.741787941787942	1.44907856450048	0.669553957734422	3	662	CAI
ecoli	1	2-fold	Tyr	His	TAC	CAC	Tyr>His	TAC>CAC	0.741787941787942	0.927985948477752	0.223926135478352	4	662	CAI
ecoli	1	2-fold	Tyr	Asp	TAC	GAC	Tyr>Asp	TAC>GAC	0.741787941787942	0.402392947103275	-0.611520635932988	2	662	CAI
ecoli	1	2-fold	Tyr	Cys	TAC	TGC	Tyr>Cys	TAC>TGC	0.741787941787942	0.292099464903997	-0.93176154186464	2	662	CAI
ecoli	1	2-fold	Tyr	Phe	TAC	TTC	Tyr>Phe	TAC>TTC	0.741787941787942	0.319275008713838	-0.842832221671298	8	662	CAI
ecoli	1	2-fold	Tyr	Asn	TAT	AAT	Tyr>Asn	TAT>AAT	1.25821205821206	0.550921435499515	-0.825752754191791	2	1280	CAI
ecoli	1	2-fold	Tyr	His	TAT	CAT	Tyr>His	TAT>CAT	1.25821205821206	1.07201405152225	-0.160138738173968	6	1280	CAI
ecoli	1	2-fold	Tyr	Asp	TAT	GAT	Tyr>Asp	TAT>GAT	1.25821205821206	1.59760705289673	0.238798322939007	1	1280	CAI
ecoli	1	2-fold	Tyr	Cys	TAT	TGT	Tyr>Cys	TAT>TGT	1.25821205821206	1.707900535096	0.305552222145586	2	1280	CAI
ecoli	1	2-fold	Tyr	Phe	TAT	TTT	Tyr>Phe	TAT>TTT	1.25821205821206	1.68072499128616	0.289513552614561	18	1280	CAI
ecoli	1	2-fold	Cys	Tyr	TGC	TAC	Cys>Tyr	TGC>TAC	1.05670567056706	0.228095374892272	-1.53280394954277	2	399	CAI
ecoli	1	2-fold	Cys	Tyr	TGT	TAT	Cys>Tyr	TGT>TAT	0.943294329432943	1.77190462510773	0.630382381212501	6	399	CAI
ecoli	1	2-fold	Cys	Phe	TGT	TTT	Cys>Phe	TGT>TTT	0.943294329432943	1.68072499128616	0.57755565805044	1	399	CAI
ecoli	1	2-fold	Phe	Tyr	TTC	TAC	Phe>Tyr	TTC>TAC	0.672737306843267	0.228095374892272	-1.08130138780407	5	911	CAI
ecoli	1	2-fold	Phe	Cys	TTC	TGC	Phe>Cys	TTC>TGC	0.672737306843267	0.292099464903997	-0.834066889196541	1	911	CAI
ecoli	1	2-fold	Phe	Tyr	TTT	TAT	Phe>Tyr	TTT>TAT	1.32726269315673	1.77190462510773	0.288917426151288	22	2093	CAI
ecoli	1	2-fold	Phe	Cys	TTT	TGT	Phe>Cys	TTT>TGT	1.32726269315673	1.707900535096	0.252129372520251	3	2093	CAI
ecoli	2	2-fold	Lys	Asn	AAA	AAC	Lys>Asn	AAA>AAC	1.52956298200514	1.72625280478684	0.120963539849652	10	2660	CAI
ecoli	2	2-fold	Lys	Asn	AAA	AAT	Lys>Asn	AAA>AAT	1.52956298200514	0.273747195213164	-1.72023244780151	11	2660	CAI
ecoli	2	2-fold	Lys	Gln	AAA	CAA	Lys>Gln	AAA>CAA	1.52956298200514	0.383254716981132	-1.38384200236113	14	2660	CAI
ecoli	2	2-fold	Lys	Glu	AAA	GAA	Lys>Glu	AAA>GAA	1.52956298200514	1.74568622245819	0.13215757352518	10	2660	CAI
ecoli	2	2-fold	Asn	Lys	AAC	AAA	Asn>Lys	AAC>AAA	1.1008785216601	1.64142977765269	0.39942924878705	7	1359	CAI
ecoli	2	2-fold	Asn	Lys	AAC	AAG	Asn>Lys	AAC>AAG	1.1008785216601	0.358570222347312	-1.1215512628912	4	1359	CAI
ecoli	2	2-fold	Asn	His	AAC	CAC	Asn>His	AAC>CAC	1.1008785216601	0.95132186319765	-0.14599706474232	5	1359	CAI
ecoli	2	2-fold	Asn	Asp	AAC	GAC	Asn>Asp	AAC>GAC	1.1008785216601	1.85012489592007	0.519107847542674	3	1359	CAI
ecoli	2	2-fold	Asn	Tyr	AAC	TAC	Asn>Tyr	AAC>TAC	1.1008785216601	0.516281512605042	-0.757108770704244	3	1359	CAI
ecoli	2	2-fold	Lys	Asn	AAG	AAC	Lys>Asn	AAG>AAC	0.470437017994859	1.72625280478684	1.29989162285149	1	667	CAI
ecoli	2	2-fold	Lys	Asn	AAG	AAT	Lys>Asn	AAG>AAT	0.470437017994859	0.273747195213164	-0.541304364799673	9	667	CAI
ecoli	2	2-fold	Lys	Gln	AAG	CAG	Lys>Gln	AAG>CAG	0.470437017994859	1.61674528301887	1.23435753958036	5	667	CAI
ecoli	2	2-fold	Lys	Glu	AAG	GAG	Lys>Glu	AAG>GAG	0.470437017994859	0.25431377754181	-0.61491264691818	3	667	CAI
ecoli	2	2-fold	Asn	Lys	AAT	AAA	Asn>Lys	AAT>AAA	0.899121478339897	1.64142977765269	0.60185451238216	5	1207	CAI
ecoli	2	2-fold	Asn	Lys	AAT	AAG	Asn>Lys	AAT>AAG	0.899121478339897	0.358570222347312	-0.919125999296087	1	1207	CAI
ecoli	2	2-fold	Asn	His	AAT	CAT	Asn>His	AAT>CAT	0.899121478339897	1.04867813680235	0.153851721406991	8	1207	CAI
ecoli	2	2-fold	Asn	Asp	AAT	GAT	Asn>Asp	AAT>GAT	0.899121478339897	0.149875104079933	-1.79106005738751	17	1207	CAI
ecoli	2	2-fold	Asn	Tyr	AAT	TAT	Asn>Tyr	AAT>TAT	0.899121478339897	1.48371848739496	0.500844738261982	3	1207	CAI
ecoli	2	2-fold	Gln	Lys	CAA	AAA	Gln>Lys	CAA>AAA	0.681318681318681	1.64142977765269	0.879206956356826	15	1280	CAI
ecoli	2	2-fold	Gln	His	CAA	CAC	Gln>His	CAA>CAC	0.681318681318681	0.95132186319765	0.333780642827456	4	1280	CAI
ecoli	2	2-fold	Gln	His	CAA	CAT	Gln>His	CAA>CAT	0.681318681318681	1.04867813680235	0.431204165381657	2	1280	CAI
ecoli	2	2-fold	Gln	Glu	CAA	GAA	Gln>Glu	CAA>GAA	0.681318681318681	1.74568622245819	0.940783369515054	7	1280	CAI
ecoli	2	2-fold	His	Asn	CAC	AAC	His>Asn	CAC>AAC	0.830305715551617	1.72625280478684	0.731851861495526	3	687	CAI
ecoli	2	2-fold	His	Gln	CAC	CAA	His>Gln	CAC>CAA	0.830305715551617	0.383254716981132	-0.772953680715261	7	687	CAI
ecoli	2	2-fold	His	Gln	CAC	CAG	His>Gln	CAC>CAG	0.830305715551617	1.61674528301887	0.666317778224392	3	687	CAI
ecoli	2	2-fold	His	Tyr	CAC	TAC	His>Tyr	CAC>TAC	0.830305715551617	0.516281512605042	-0.475068537478468	22	687	CAI
ecoli	2	2-fold	Gln	Lys	CAG	AAG	Gln>Lys	CAG>AAG	1.31868131868132	0.358570222347312	-1.30205998009324	14	2367	CAI
ecoli	2	2-fold	Gln	His	CAG	CAC	Gln>His	CAG>CAC	1.31868131868132	0.95132186319765	-0.32650578194436	8	2367	CAI
ecoli	2	2-fold	Gln	His	CAG	CAT	Gln>His	CAG>CAT	1.31868131868132	1.04867813680235	-0.229082259390158	20	2367	CAI
ecoli	2	2-fold	Gln	Glu	CAG	GAG	Gln>Glu	CAG>GAG	1.31868131868132	0.25431377754181	-1.64550135870196	6	2367	CAI
ecoli	2	2-fold	His	Asn	CAT	AAT	His>Asn	CAT>AAT	1.16969428444838	0.273747195213164	-1.45201291795293	8	1112	CAI
ecoli	2	2-fold	His	Gln	CAT	CAA	His>Gln	CAT>CAA	1.16969428444838	0.383254716981132	-1.11562247251255	2	1112	CAI
ecoli	2	2-fold	His	Gln	CAT	CAG	His>Gln	CAT>CAG	1.16969428444838	1.61674528301887	0.323648986427105	6	1112	CAI
ecoli	2	2-fold	His	Tyr	CAT	TAT	His>Tyr	CAT>TAT	1.16969428444838	1.48371848739496	0.237790916095361	29	1112	CAI
ecoli	2	2-fold	Glu	Lys	GAA	AAA	Glu>Lys	GAA>AAA	1.36961935254358	1.64142977765269	0.181022731611345	41	3256	CAI
ecoli	2	2-fold	Glu	Gln	GAA	CAA	Glu>Gln	GAA>CAA	1.36961935254358	0.383254716981132	-1.27340043111674	9	3256	CAI
ecoli	2	2-fold	Glu	Asp	GAA	GAC	Glu>Asp	GAA>GAC	1.36961935254358	1.85012489592007	0.300701330366969	32	3256	CAI
ecoli	2	2-fold	Glu	Asp	GAA	GAT	Glu>Asp	GAA>GAT	1.36961935254358	0.149875104079933	-2.21189183815833	29	3256	CAI
ecoli	2	2-fold	Asp	Asn	GAC	AAC	Asp>Asn	GAC>AAC	0.695154365160499	1.72625280478684	0.909488485130808	29	1188	CAI
ecoli	2	2-fold	Asp	Glu	GAC	GAA	Asp>Glu	GAC>GAA	0.695154365160499	1.74568622245819	0.920682518806336	19	1188	CAI
ecoli	2	2-fold	Asp	Glu	GAC	GAG	Asp>Glu	GAC>GAG	0.695154365160499	0.25431377754181	-1.00531578463887	9	1188	CAI
ecoli	2	2-fold	Asp	Tyr	GAC	TAC	Asp>Tyr	GAC>TAC	0.695154365160499	0.516281512605042	-0.297431913843186	2	1188	CAI
ecoli	2	2-fold	Glu	Lys	GAG	AAG	Glu>Lys	GAG>AAG	0.630380647456421	0.358570222347312	-0.564079095358824	16	1293	CAI
ecoli	2	2-fold	Glu	Gln	GAG	CAG	Glu>Gln	GAG>CAG	0.630380647456421	1.61674528301887	0.94174971253099	3	1293	CAI
ecoli	2	2-fold	Glu	Asp	GAG	GAC	Glu>Asp	GAG>GAC	0.630380647456421	1.85012489592007	1.07658001507505	8	1293	CAI
ecoli	2	2-fold	Glu	Asp	GAG	GAT	Glu>Asp	GAG>GAT	0.630380647456421	0.149875104079933	-1.43601315345025	25	1293	CAI
ecoli	2	2-fold	Asp	Asn	GAT	AAT	Asp>Asn	GAT>AAT	1.3048456348395	0.273747195213164	-1.5613463906402	50	2718	CAI
ecoli	2	2-fold	Asp	His	GAT	CAT	Asp>His	GAT>CAT	1.3048456348395	1.04867813680235	-0.218535573446903	5	2718	CAI
ecoli	2	2-fold	Asp	Glu	GAT	GAA	Asp>Glu	GAT>GAA	1.3048456348395	1.74568622245819	0.291043630686494	25	2718	CAI
ecoli	2	2-fold	Asp	Glu	GAT	GAG	Asp>Glu	GAT>GAG	1.3048456348395	0.25431377754181	-1.63495467275871	29	2718	CAI
ecoli	2	2-fold	Asp	Tyr	GAT	TAT	Asp>Tyr	GAT>TAT	1.3048456348395	1.48371848739496	0.128457443408088	6	2718	CAI
ecoli	2	2-fold	Tyr	Asn	TAC	AAC	Tyr>Asn	TAC>AAC	0.807550266721379	1.72625280478684	0.759637130169695	1	747	CAI
ecoli	2	2-fold	Tyr	Asp	TAC	GAC	Tyr>Asp	TAC>GAC	0.807550266721379	1.85012489592007	0.828933349442619	2	747	CAI
ecoli	2	2-fold	Tyr	Cys	TAC	TGC	Tyr>Cys	TAC>TGC	0.807550266721379	1.3393665158371	0.505897564560046	1	747	CAI
ecoli	2	2-fold	Tyr	Phe	TAC	TTC	Tyr>Phe	TAC>TTC	0.807550266721379	0.892607392607393	0.100129732725315	1	747	CAI
ecoli	2	2-fold	Tyr	His	TAT	CAT	Tyr>His	TAT>CAT	1.19244973327862	1.04867813680235	-0.128467840633006	3	1258	CAI
ecoli	2	2-fold	Tyr	Asp	TAT	GAT	Tyr>Asp	TAT>GAT	1.19244973327862	0.149875104079933	-2.07337961942751	2	1258	CAI
ecoli	2	2-fold	Tyr	Cys	TAT	TGT	Tyr>Cys	TAT>TGT	1.19244973327862	0.660633484162896	-0.59049836936784	2	1258	CAI
ecoli	2	2-fold	Tyr	Phe	TAT	TTT	Tyr>Phe	TAT>TTT	1.19244973327862	1.10739260739261	-0.0739951000918348	12	1258	CAI
ecoli	2	2-fold	Cys	Tyr	TGC	TAC	Cys>Tyr	TGC>TAC	1.14175506268081	0.516281512605042	-0.793563609021544	7	416	CAI
ecoli	2	2-fold	Cys	Tyr	TGT	TAT	Cys>Tyr	TGT>TAT	0.85824493731919	1.48371848739496	0.547368059625131	2	344	CAI
ecoli	2	2-fold	Phe	Tyr	TTC	TAC	Phe>Tyr	TTC>TAC	0.81851332398317	0.516281512605042	-0.460765982675853	4	1129	CAI
ecoli	2	2-fold	Phe	Cys	TTC	TGC	Phe>Cys	TTC>TGC	0.81851332398317	1.3393665158371	0.492414850688492	1	1129	CAI
ecoli	2	2-fold	Phe	Tyr	TTT	TAT	Phe>Tyr	TTT>TAT	1.18148667601683	1.48371848739496	0.227760648238074	6	1878	CAI
ecoli	2	2-fold	Phe	Cys	TTT	TGT	Phe>Cys	TTT>TGT	1.18148667601683	0.660633484162896	-0.581262897351751	1	1878	CAI
ecoli	3	2-fold	Lys	Asn	AAA	AAC	Lys>Asn	AAA>AAC	1.55739253660841	1.08139534883721	-0.364732514020624	10	2882	CAI
ecoli	3	2-fold	Lys	Asn	AAA	AAT	Lys>Asn	AAA>AAT	1.55739253660841	0.918604651162791	-0.527867768715171	13	2882	CAI
ecoli	3	2-fold	Lys	Gln	AAA	CAA	Lys>Gln	AAA>CAA	1.55739253660841	1.16184595385115	-0.292981033730944	14	2882	CAI
ecoli	3	2-fold	Lys	Glu	AAA	GAA	Lys>Glu	AAA>GAA	1.55739253660841	1.6403294012909	0.0518808578567491	13	2882	CAI
ecoli	3	2-fold	Asn	Lys	AAC	AAA	Asn>Lys	AAC>AAA	1.26925177498635	1.84222737819026	0.372523295017373	10	1687	CAI
ecoli	3	2-fold	Asn	Lys	AAC	AAG	Asn>Lys	AAC>AAG	1.26925177498635	0.157772621809745	-2.08447311894819	4	1687	CAI
ecoli	3	2-fold	Asn	His	AAC	CAC	Asn>His	AAC>CAC	1.26925177498635	0.872398190045249	-0.374901056123075	3	1687	CAI
ecoli	3	2-fold	Asn	Asp	AAC	GAC	Asn>Asp	AAC>GAC	1.26925177498635	0.885855656031394	-0.359594736024209	11	1687	CAI
ecoli	3	2-fold	Asn	Tyr	AAC	TAC	Asn>Tyr	AAC>TAC	1.26925177498635	0.514614569135242	-0.902649123420733	2	1687	CAI
ecoli	3	2-fold	Lys	Asn	AAG	AAC	Lys>Asn	AAG>AAC	0.442607463391592	1.08139534883721	0.893190746326923	3	688	CAI
ecoli	3	2-fold	Lys	Asn	AAG	AAT	Lys>Asn	AAG>AAT	0.442607463391592	0.918604651162791	0.730055491632375	3	688	CAI
ecoli	3	2-fold	Lys	Gln	AAG	CAG	Lys>Gln	AAG>CAG	0.442607463391592	0.838154046148846	0.638412013836728	2	688	CAI
ecoli	3	2-fold	Lys	Glu	AAG	GAG	Lys>Glu	AAG>GAG	0.442607463391592	0.359670598709103	-0.207442595870414	1	688	CAI
ecoli	3	2-fold	Asn	Lys	AAT	AAA	Asn>Lys	AAT>AAA	0.730748225013654	1.84222737819026	0.924579119096074	6	1054	CAI
ecoli	3	2-fold	Asn	His	AAT	CAT	Asn>His	AAT>CAT	0.730748225013654	1.12760180995475	0.43373123256153	6	1054	CAI
ecoli	3	2-fold	Asn	Asp	AAT	GAT	Asn>Asp	AAT>GAT	0.730748225013654	1.11414434396861	0.421725924053377	10	1054	CAI
ecoli	3	2-fold	Gln	Lys	CAA	AAA	Gln>Lys	CAA>AAA	0.608590148022325	1.84222737819026	1.10747558067556	6	992	CAI
ecoli	3	2-fold	Gln	His	CAA	CAC	Gln>His	CAA>CAC	0.608590148022325	0.872398190045249	0.360051229535115	7	992	CAI
ecoli	3	2-fold	Gln	His	CAA	CAT	Gln>His	CAA>CAT	0.608590148022325	1.12760180995475	0.61662769414102	5	992	CAI
ecoli	3	2-fold	Gln	Glu	CAA	GAA	Gln>Glu	CAA>GAA	0.608590148022325	1.6403294012909	0.991403966509553	12	992	CAI
ecoli	3	2-fold	His	Asn	CAC	AAC	His>Asn	CAC>AAC	0.940364711680631	1.08139534883721	0.139725817495038	4	693	CAI
ecoli	3	2-fold	His	Gln	CAC	CAA	His>Gln	CAC>CAA	0.940364711680631	1.16184595385115	0.211477297784717	2	693	CAI
ecoli	3	2-fold	His	Tyr	CAC	TAC	His>Tyr	CAC>TAC	0.940364711680631	0.514614569135242	-0.602761614899685	5	693	CAI
ecoli	3	2-fold	Gln	Lys	CAG	AAG	Gln>Lys	CAG>AAG	1.39140985197768	0.157772621809745	-2.17635614425158	14	2288	CAI
ecoli	3	2-fold	Gln	His	CAG	CAC	Gln>His	CAG>CAC	1.39140985197768	0.872398190045249	-0.46678408142647	6	2288	CAI
ecoli	3	2-fold	Gln	His	CAG	CAT	Gln>His	CAG>CAT	1.39140985197768	1.12760180995475	-0.210207616820565	14	2288	CAI
ecoli	3	2-fold	Gln	Glu	CAG	GAG	Gln>Glu	CAG>GAG	1.39140985197768	0.359670598709103	-1.35267805852674	6	2288	CAI
ecoli	3	2-fold	His	Asn	CAT	AAT	His>Asn	CAT>AAT	1.05963528831937	0.918604651162791	-0.142809737888046	6	877	CAI
ecoli	3	2-fold	His	Gln	CAT	CAA	His>Gln	CAT>CAA	1.05963528831937	1.16184595385115	0.092076997096181	2	877	CAI
ecoli	3	2-fold	His	Gln	CAT	CAG	His>Gln	CAT>CAG	1.05963528831937	0.838154046148846	-0.234453215683694	4	877	CAI
ecoli	3	2-fold	His	Asp	CAT	GAT	His>Asp	CAT>GAT	1.05963528831937	1.11414434396861	0.0501573078071886	2	877	CAI
ecoli	3	2-fold	His	Tyr	CAT	TAT	His>Tyr	CAT>TAT	1.05963528831937	1.48538543086476	0.337722459373007	18	877	CAI
ecoli	3	2-fold	Glu	Lys	GAA	AAA	Glu>Lys	GAA>AAA	1.40912162162162	1.84222737819026	0.267992141230021	41	3520	CAI
ecoli	3	2-fold	Glu	Gln	GAA	CAA	Glu>Gln	GAA>CAA	1.40912162162162	1.16184595385115	-0.192941364523683	9	3520	CAI
ecoli	3	2-fold	Glu	Asp	GAA	GAC	Glu>Asp	GAA>GAC	1.40912162162162	0.885855656031394	-0.464125889811561	29	3520	CAI
ecoli	3	2-fold	Glu	Asp	GAA	GAT	Glu>Asp	GAA>GAT	1.40912162162162	1.11414434396861	-0.234861053812675	28	3520	CAI
ecoli	3	2-fold	Asp	Asn	GAC	AAC	Asp>Asn	GAC>AAC	0.769496734537073	1.08139534883721	0.340233288447429	18	1324	CAI
ecoli	3	2-fold	Asp	Glu	GAC	GAA	Asp>Glu	GAC>GAA	0.769496734537073	1.6403294012909	0.756846660324801	12	1324	CAI
ecoli	3	2-fold	Asp	Glu	GAC	GAG	Asp>Glu	GAC>GAG	0.769496734537073	0.359670598709103	-0.760400053749909	11	1324	CAI
ecoli	3	2-fold	Asp	Tyr	GAC	TAC	Asp>Tyr	GAC>TAC	0.769496734537073	0.514614569135242	-0.402254143947294	1	1324	CAI
ecoli	3	2-fold	Glu	Lys	GAG	AAG	Glu>Lys	GAG>AAG	0.590878378378378	0.157772621809745	-1.31999091512609	20	1243	CAI
ecoli	3	2-fold	Glu	Gln	GAG	CAG	Glu>Gln	GAG>CAG	0.590878378378378	0.838154046148846	0.349541780305895	4	1243	CAI
ecoli	3	2-fold	Glu	Asp	GAG	GAC	Glu>Asp	GAG>GAC	0.590878378378378	0.885855656031394	0.404887467797891	6	1243	CAI
ecoli	3	2-fold	Glu	Asp	GAG	GAT	Glu>Asp	GAG>GAT	0.590878378378378	1.11414434396861	0.634152303796778	16	1243	CAI
ecoli	3	2-fold	Asp	Asn	GAT	AAT	Asp>Asn	GAT>AAT	1.23050326546293	0.918604651162791	-0.29229509782612	47	2620	CAI
ecoli	3	2-fold	Asp	Glu	GAT	GAA	Asp>Glu	GAT>GAA	1.23050326546293	1.6403294012909	0.287453528745801	30	2620	CAI
ecoli	3	2-fold	Asp	Glu	GAT	GAG	Asp>Glu	GAT>GAG	1.23050326546293	0.359670598709103	-1.22979318532891	35	2620	CAI
ecoli	3	2-fold	Asp	Tyr	GAT	TAT	Asp>Tyr	GAT>TAT	1.23050326546293	1.48538543086476	0.188237099434934	4	2620	CAI
ecoli	3	2-fold	Tyr	Asn	TAC	AAC	Tyr>Asn	TAC>AAC	0.974378296910324	1.08139534883721	0.104197697025357	2	924	CAI
ecoli	3	2-fold	Tyr	His	TAC	CAC	Tyr>His	TAC>CAC	0.974378296910324	0.872398190045249	-0.110541668071708	2	924	CAI
ecoli	3	2-fold	Tyr	Asp	TAC	GAC	Tyr>Asp	TAC>GAC	0.974378296910324	0.885855656031394	-0.095235347972842	3	924	CAI
ecoli	3	2-fold	Tyr	Phe	TAC	TTC	Tyr>Phe	TAC>TTC	0.974378296910324	0.685497760936962	-0.351611146265767	5	924	CAI
ecoli	3	2-fold	Tyr	Asn	TAT	AAT	Tyr>Asn	TAT>AAT	1.02562170308968	0.918604651162791	-0.110187054355043	2	1109	CAI
ecoli	3	2-fold	Tyr	His	TAT	CAT	Tyr>His	TAT>CAT	1.02562170308968	1.12760180995475	0.0947852998483446	3	1109	CAI
ecoli	3	2-fold	Tyr	Asp	TAT	GAT	Tyr>Asp	TAT>GAT	1.02562170308968	1.11414434396861	0.0827799913401917	1	1109	CAI
ecoli	3	2-fold	Tyr	Cys	TAT	TGT	Tyr>Cys	TAT>TGT	1.02562170308968	0.966666666666667	-0.0591945741533712	2	1109	CAI
ecoli	3	2-fold	Tyr	Phe	TAT	TTT	Tyr>Phe	TAT>TTT	1.02562170308968	1.31450223906304	0.248137674670367	9	1109	CAI
ecoli	3	2-fold	Cys	Tyr	TGC	TAC	Cys>Tyr	TGC>TAC	1.22266401590457	0.514614569135242	-0.865256649632228	2	431	CAI
ecoli	3	2-fold	Cys	Tyr	TGT	TAT	Cys>Tyr	TGT>TAT	0.777335984095427	1.48538543086476	0.647495582196247	3	285	CAI
ecoli	3	2-fold	Cys	Phe	TGT	TTT	Cys>Phe	TGT>TTT	0.777335984095427	1.31450223906304	0.525288113960604	1	285	CAI
ecoli	3	2-fold	Phe	Tyr	TTC	TAC	Phe>Tyr	TTC>TAC	0.974270020237063	0.514614569135242	-0.638178616743642	3	1297	CAI
ecoli	3	2-fold	Phe	Cys	TTC	TGC	Phe>Cys	TTC>TGC	0.974270020237063	1.03333333333333	0.0588507422426471	2	1297	CAI
ecoli	3	2-fold	Phe	Tyr	TTT	TAT	Phe>Tyr	TTT>TAT	1.02572997976294	1.48538543086476	0.370239587024317	5	1534	CAI
ecoli	4	2-fold	Lys	Asn	AAA	AAC	Lys>Asn	AAA>AAC	1.58296901729709	1.38194444444444	-0.135801494659511	11	3806	CAI
ecoli	4	2-fold	Lys	Asn	AAA	AAT	Lys>Asn	AAA>AAT	1.58296901729709	0.618055555555556	-0.940380524177956	8	3806	CAI
ecoli	4	2-fold	Lys	Gln	AAA	CAA	Lys>Gln	AAA>CAA	1.58296901729709	0.213829387448328	-2.00147466260457	10	3806	CAI
ecoli	4	2-fold	Lys	Glu	AAA	GAA	Lys>Glu	AAA>GAA	1.58296901729709	1.67914438502674	0.0589785424214578	14	3806	CAI
ecoli	4	2-fold	Asn	Lys	AAC	AAA	Asn>Lys	AAC>AAA	1.57570668905681	0.944392523364486	-0.511874832728382	16	2197	CAI
ecoli	4	2-fold	Asn	Lys	AAC	AAG	Asn>Lys	AAC>AAG	1.57570668905681	1.05560747663551	-0.400556188536842	5	2197	CAI
ecoli	4	2-fold	Asn	His	AAC	CAC	Asn>His	AAC>CAC	1.57570668905681	0.997904915390814	-0.456764402126025	3	2197	CAI
ecoli	4	2-fold	Asn	Asp	AAC	GAC	Asn>Asp	AAC>GAC	1.57570668905681	0.913116970926302	-0.545549105164532	4	2197	CAI
ecoli	4	2-fold	Asn	Tyr	AAC	TAC	Asn>Tyr	AAC>TAC	1.57570668905681	1.02241847826087	-0.432498644264218	2	2197	CAI
ecoli	4	2-fold	Lys	Asn	AAG	AAC	Lys>Asn	AAG>AAC	0.417030982702908	1.38194444444444	1.197918883643	1	883	CAI
ecoli	4	2-fold	Lys	Gln	AAG	CAG	Lys>Gln	AAG>CAG	0.417030982702908	1.78617061255167	1.45448498906588	4	883	CAI
ecoli	4	2-fold	Asn	Lys	AAT	AAG	Asn>Lys	AAT>AAG	0.424293310943185	1.05560747663551	0.911305769722526	1	588	CAI
ecoli	4	2-fold	Asn	His	AAT	CAT	Asn>His	AAT>CAT	0.424293310943185	1.00209508460919	0.859287312505615	1	588	CAI
ecoli	4	2-fold	Asn	Asp	AAT	GAT	Asn>Asp	AAT>GAT	0.424293310943185	1.0868830290737	0.94050062896435	4	588	CAI
ecoli	4	2-fold	Asn	Tyr	AAT	TAT	Asn>Tyr	AAT>TAT	0.424293310943185	0.97758152173913	0.834523329201003	1	588	CAI
ecoli	4	2-fold	Gln	Lys	CAA	AAA	Gln>Lys	CAA>AAA	0.389893769738731	0.944392523364486	0.88451700697108	3	570	CAI
ecoli	4	2-fold	Gln	His	CAA	CAC	Gln>His	CAA>CAC	0.389893769738731	0.997904915390814	0.939627437573436	1	570	CAI
ecoli	4	2-fold	Gln	His	CAA	CAT	Gln>His	CAA>CAT	0.389893769738731	1.00209508460919	0.943817193945709	3	570	CAI
ecoli	4	2-fold	Gln	Glu	CAA	GAA	Gln>Glu	CAA>GAA	0.389893769738731	1.67914438502674	1.45996843643546	4	570	CAI
ecoli	4	2-fold	His	Asn	CAC	AAC	His>Asn	CAC>AAC	1.31671858774663	1.38194444444444	0.0483452176520419	4	1009	CAI
ecoli	4	2-fold	His	Tyr	CAC	TAC	His>Tyr	CAC>TAC	1.31671858774663	1.02241847826087	-0.252949986267204	2	1009	CAI
ecoli	4	2-fold	Gln	Lys	CAG	AAG	Gln>Lys	CAG>AAG	1.61010623026127	1.05560747663551	-0.422151127975425	4	2329	CAI
ecoli	4	2-fold	Gln	His	CAG	CAC	Gln>His	CAG>CAC	1.61010623026127	0.997904915390814	-0.478359341564608	4	2329	CAI
ecoli	4	2-fold	Gln	His	CAG	CAT	Gln>His	CAG>CAT	1.61010623026127	1.00209508460919	-0.474169585192335	8	2329	CAI
ecoli	4	2-fold	Gln	Glu	CAG	GAG	Gln>Glu	CAG>GAG	1.61010623026127	0.320855614973262	-1.61281470064689	6	2329	CAI
ecoli	4	2-fold	His	Asn	CAT	AAT	His>Asn	CAT>AAT	0.683281412253375	0.618055555555556	-0.10031300658118	3	560	CAI
ecoli	4	2-fold	His	Gln	CAT	CAA	His>Gln	CAT>CAA	0.683281412253375	0.213829387448328	-1.16140714500779	1	560	CAI
ecoli	4	2-fold	His	Tyr	CAT	TAT	His>Tyr	CAT>TAT	0.683281412253375	0.97758152173913	0.358130834223872	6	560	CAI
ecoli	4	2-fold	Glu	Lys	GAA	AAA	Glu>Lys	GAA>AAA	1.49651648862053	0.944392523364486	-0.460314394033721	15	4278	CAI
ecoli	4	2-fold	Glu	Gln	GAA	CAA	Glu>Gln	GAA>CAA	1.49651648862053	0.213829387448328	-1.94531616959537	13	4278	CAI
ecoli	4	2-fold	Glu	Asp	GAA	GAC	Glu>Asp	GAA>GAC	1.49651648862053	0.913116970926302	-0.493988666469871	29	4278	CAI
ecoli	4	2-fold	Glu	Asp	GAA	GAT	Glu>Asp	GAA>GAT	1.49651648862053	1.0868830290737	-0.319800890600357	23	4278	CAI
ecoli	4	2-fold	Asp	Asn	GAC	AAC	Asp>Asn	GAC>AAC	1.02634467618002	1.38194444444444	0.29746282390204	28	2085	CAI
ecoli	4	2-fold	Asp	His	GAC	CAC	Asp>His	GAC>CAC	1.02634467618002	0.997904915390814	-0.0280981378790131	1	2085	CAI
ecoli	4	2-fold	Asp	Glu	GAC	GAA	Asp>Glu	GAC>GAA	1.02634467618002	1.67914438502674	0.492242860983009	19	2085	CAI
ecoli	4	2-fold	Asp	Glu	GAC	GAG	Asp>Glu	GAC>GAG	1.02634467618002	0.320855614973262	-1.16255349696129	7	2085	CAI
ecoli	4	2-fold	Asp	Tyr	GAC	TAC	Asp>Tyr	GAC>TAC	1.02634467618002	1.02241847826087	-0.00383238001720571	3	2085	CAI
ecoli	4	2-fold	Glu	Lys	GAG	AAG	Glu>Lys	GAG>AAG	0.50348351137947	1.05560747663551	0.74021685499788	2	1265	CAI
ecoli	4	2-fold	Glu	Gln	GAG	CAG	Glu>Gln	GAG>CAG	0.50348351137947	1.78617061255167	1.26613570861263	2	1265	CAI
ecoli	4	2-fold	Glu	Asp	GAG	GAC	Glu>Asp	GAG>GAC	0.50348351137947	0.913116970926302	0.59522393837019	8	1265	CAI
ecoli	4	2-fold	Glu	Asp	GAG	GAT	Glu>Asp	GAG>GAT	0.50348351137947	1.0868830290737	0.769411714239704	13	1265	CAI
ecoli	4	2-fold	Asp	Asn	GAT	AAT	Asp>Asn	GAT>AAT	0.973655323819978	0.618055555555556	-0.454419930704361	28	2228	CAI
ecoli	4	2-fold	Asp	His	GAT	CAT	Asp>His	GAT>CAT	0.973655323819978	1.00209508460919	0.0287878934053022	1	2228	CAI
ecoli	4	2-fold	Asp	Glu	GAT	GAA	Asp>Glu	GAT>GAA	0.973655323819978	1.67914438502674	0.544939135895052	21	2228	CAI
ecoli	4	2-fold	Asp	Glu	GAT	GAG	Asp>Glu	GAT>GAG	0.973655323819978	0.320855614973262	-1.10985722204925	21	2228	CAI
ecoli	4	2-fold	Asp	Tyr	GAT	TAT	Asp>Tyr	GAT>TAT	0.973655323819978	0.97758152173913	0.00402391010069026	4	2228	CAI
ecoli	4	2-fold	Tyr	His	TAC	CAC	Tyr>His	TAC>CAC	1.23022709475333	0.997904915390814	-0.209277142166295	5	1199	CAI
ecoli	4	2-fold	Tyr	Asp	TAC	GAC	Tyr>Asp	TAC>GAC	1.23022709475333	0.913116970926302	-0.298061845204802	1	1199	CAI
ecoli	4	2-fold	Tyr	Cys	TAC	TGC	Tyr>Cys	TAC>TGC	1.23022709475333	0.32046332046332	-1.34495551911187	1	1199	CAI
ecoli	4	2-fold	Tyr	Phe	TAC	TTC	Tyr>Phe	TAC>TTC	1.23022709475333	0.849244060475162	-0.370570985689944	9	1199	CAI
ecoli	4	2-fold	Tyr	Phe	TAT	TTT	Tyr>Phe	TAT>TTT	0.769772905246672	1.15075593952484	0.402035796643014	6	828	CAI
ecoli	4	2-fold	Cys	Tyr	TGC	TAC	Cys>Tyr	TGC>TAC	1.24152542372881	1.02241847826087	-0.19415266640258	2	446	CAI
ecoli	4	2-fold	Cys	Phe	TGC	TTC	Cys>Phe	TGC>TTC	1.24152542372881	0.849244060475162	-0.379712267788036	2	446	CAI
ecoli	4	2-fold	Cys	Tyr	TGT	TAT	Cys>Tyr	TGT>TAT	0.758474576271187	0.97758152173913	0.253742859926192	1	283	CAI
ecoli	4	2-fold	Phe	Tyr	TTC	TAC	Phe>Tyr	TTC>TAC	1.30208648321742	1.02241847826087	-0.241776081387472	4	1803	CAI
ecoli	4	2-fold	Phe	Cys	TTC	TGC	Phe>Cys	TTC>TGC	1.30208648321742	0.32046332046332	-1.40172021619485	2	1803	CAI
ecoli	4	2-fold	Phe	Tyr	TTT	TAT	Phe>Tyr	TTT>TAT	0.697913516782582	0.97758152173913	0.336945507015393	4	1012	CAI
spneumoniae	1	2-fold	Lys	Asn	AAA	AAC	Lys>Asn	AAA>AAC	1.04015825914936	0.456902138690862	-0.822536216680778	13	2388	CAI
spneumoniae	1	2-fold	Lys	Asn	AAA	AAT	Lys>Asn	AAA>AAT	1.04015825914936	1.54309786130914	0.394387788297265	9	2388	CAI
spneumoniae	1	2-fold	Lys	Glu	AAA	GAA	Lys>Glu	AAA>GAA	1.04015825914936	1.26273411517591	0.19388948440817	16	2388	CAI
spneumoniae	1	2-fold	Lys	Gln	AAA	CAA	Lys>Gln	AAA>CAA	1.04015825914936	1.04687116564417	0.00643238310164604	15	2388	CAI
spneumoniae	1	2-fold	Asn	Asp	AAC	GAC	Asn>Asp	AAC>GAC	0.462776659959759	0.599854050109462	0.259392443710809	4	534	CAI
spneumoniae	1	2-fold	Asn	Lys	AAC	AAA	Asn>Lys	AAC>AAA	0.462776659959759	1.08848864526233	0.855176689936294	5	534	CAI
spneumoniae	1	2-fold	Asn	His	AAC	CAC	Asn>His	AAC>CAC	0.462776659959759	0.572247706422018	0.212286059634957	3	534	CAI
spneumoniae	1	2-fold	Asn	Lys	AAC	AAG	Asn>Lys	AAC>AAG	0.462776659959759	0.911511354737667	0.677753127705487	1	534	CAI
spneumoniae	1	2-fold	Lys	Asn	AAG	AAT	Lys>Asn	AAG>AAT	0.959841740850643	1.54309786130914	0.47473947970355	20	2123	CAI
spneumoniae	1	2-fold	Lys	Glu	AAG	GAG	Lys>Glu	AAG>GAG	0.959841740850643	0.737265884824085	-0.263788375415386	16	2123	CAI
spneumoniae	1	2-fold	Lys	Asn	AAG	AAC	Lys>Asn	AAG>AAC	0.959841740850643	0.456902138690862	-0.742184525274494	4	2123	CAI
spneumoniae	1	2-fold	Lys	Gln	AAG	CAG	Lys>Gln	AAG>CAG	0.959841740850643	0.953128834355828	-0.0070176011808287	7	2123	CAI
spneumoniae	1	2-fold	Asn	Asp	AAT	GAT	Asn>Asp	AAT>GAT	1.53722334004024	1.40014594989054	-0.0933949136253054	32	2087	CAI
spneumoniae	1	2-fold	Asn	Lys	AAT	AAA	Asn>Lys	AAT>AAA	1.53722334004024	1.08848864526233	-0.345160776934141	10	2087	CAI
spneumoniae	1	2-fold	Asn	Lys	AAT	AAG	Asn>Lys	AAT>AAG	1.53722334004024	0.911511354737667	-0.522584339164948	11	2087	CAI
spneumoniae	1	2-fold	Asn	His	AAT	CAT	Asn>His	AAT>CAT	1.53722334004024	1.42775229357798	-0.0738713906123267	12	2087	CAI
spneumoniae	1	2-fold	Asn	Tyr	AAT	TAT	Asn>Tyr	AAT>TAT	1.53722334004024	1.46966430551278	-0.0449407617605708	2	2087	CAI
spneumoniae	1	2-fold	Gln	Glu	CAA	GAA	Gln>Glu	CAA>GAA	1.00648259303721	1.26273411517591	0.226797470458285	5	1880	CAI
spneumoniae	1	2-fold	Gln	Lys	CAA	AAA	Gln>Lys	CAA>AAA	1.00648259303721	1.08848864526233	0.0783210139954656	31	1880	CAI
spneumoniae	1	2-fold	Gln	His	CAA	CAC	Gln>His	CAA>CAC	1.00648259303721	0.572247706422018	-0.564569616305872	4	1880	CAI
spneumoniae	1	2-fold	Gln	His	CAA	CAT	Gln>His	CAA>CAT	1.00648259303721	1.42775229357798	0.34961040031728	1	1880	CAI
spneumoniae	1	2-fold	His	Tyr	CAC	TAC	His>Tyr	CAC>TAC	0.602974828375286	0.530335694487219	-0.128342548613609	18	411	CAI
spneumoniae	1	2-fold	His	Asn	CAC	AAC	His>Asn	CAC>AAC	0.602974828375286	0.456902138690862	-0.277353211787611	5	411	CAI
spneumoniae	1	2-fold	His	Asp	CAC	GAC	His>Asp	CAC>GAC	0.602974828375286	0.599854050109462	-0.00518821338696695	1	411	CAI
spneumoniae	1	2-fold	His	Gln	CAC	CAG	His>Gln	CAC>CAG	0.602974828375286	0.953128834355828	0.457813712306054	3	411	CAI
spneumoniae	1	2-fold	His	Gln	CAC	CAA	His>Gln	CAC>CAA	0.602974828375286	1.04687116564417	0.551615387994813	1	411	CAI
spneumoniae	1	2-fold	Gln	Lys	CAG	AAG	Gln>Lys	CAG>AAG	0.993517406962785	0.911511354737667	-0.0861384769833966	13	1776	CAI
spneumoniae	1	2-fold	Gln	His	CAG	CAT	Gln>His	CAG>CAT	0.993517406962785	1.42775229357798	0.362574471569225	27	1776	CAI
spneumoniae	1	2-fold	Gln	Glu	CAG	GAG	Gln>Glu	CAG>GAG	0.993517406962785	0.737265884824085	-0.29826800951961	12	1776	CAI
spneumoniae	1	2-fold	Gln	His	CAG	CAC	Gln>His	CAG>CAC	0.993517406962785	0.572247706422018	-0.551605545053927	3	1776	CAI
spneumoniae	1	2-fold	His	Tyr	CAT	TAT	His>Tyr	CAT>TAT	1.39702517162471	1.46966430551278	0.0506853749845533	43	1076	CAI
spneumoniae	1	2-fold	His	Gln	CAT	CAA	His>Gln	CAT>CAA	1.39702517162471	1.04687116564417	-0.288515285032721	6	1076	CAI
spneumoniae	1	2-fold	His	Asn	CAT	AAT	His>Asn	CAT>AAT	1.39702517162471	1.54309786130914	0.099440120162898	8	1076	CAI
spneumoniae	1	2-fold	His	Gln	CAT	CAG	His>Gln	CAT>CAG	1.39702517162471	0.953128834355828	-0.38231696072148	4	1076	CAI
spneumoniae	1	2-fold	Glu	Lys	GAA	AAA	Glu>Lys	GAA>AAA	1.25128733264676	1.08848864526233	-0.139370765609589	59	3272	CAI
spneumoniae	1	2-fold	Glu	Asp	GAA	GAT	Glu>Asp	GAA>GAT	1.25128733264676	1.40014594989054	0.112395097699246	18	3272	CAI
spneumoniae	1	2-fold	Glu	Gln	GAA	CAA	Glu>Gln	GAA>CAA	1.25128733264676	1.04687116564417	-0.178351410453294	10	3272	CAI
spneumoniae	1	2-fold	Glu	Asp	GAA	GAC	Glu>Asp	GAA>GAC	1.25128733264676	0.599854050109462	-0.735155011835074	14	3272	CAI
spneumoniae	1	2-fold	Asp	Asn	GAC	AAC	Asp>Asn	GAC>AAC	0.623069498069498	0.456902138690862	-0.310130478579112	17	1022	CAI
spneumoniae	1	2-fold	Asp	Glu	GAC	GAA	Asp>Glu	GAC>GAA	0.623069498069498	1.26273411517591	0.706295222509837	14	1022	CAI
spneumoniae	1	2-fold	Asp	Glu	GAC	GAG	Asp>Glu	GAC>GAG	0.623069498069498	0.737265884824085	0.168265671279996	7	1022	CAI
spneumoniae	1	2-fold	Asp	His	GAC	CAC	Asp>His	GAC>CAC	0.623069498069498	0.572247706422018	-0.0850718642543202	1	1022	CAI
spneumoniae	1	2-fold	Asp	Tyr	GAC	TAC	Asp>Tyr	GAC>TAC	0.623069498069498	0.530335694487219	-0.16111981540511	6	1022	CAI
spneumoniae	1	2-fold	Glu	Lys	GAG	AAG	Glu>Lys	GAG>AAG	0.748712667353244	0.911511354737667	0.196724911235676	23	1827	CAI
spneumoniae	1	2-fold	Glu	Asp	GAG	GAT	Glu>Asp	GAG>GAT	0.748712667353244	1.40014594989054	0.625914336775318	45	1827	CAI
spneumoniae	1	2-fold	Glu	Gln	GAG	CAG	Glu>Gln	GAG>CAG	0.748712667353244	0.953128834355828	0.241366152934019	7	1827	CAI
spneumoniae	1	2-fold	Glu	Asp	GAG	GAC	Glu>Asp	GAG>GAC	0.748712667353244	0.599854050109462	-0.221635772759002	5	1827	CAI
spneumoniae	1	2-fold	Asp	Asn	GAT	AAT	Asp>Asn	GAT>AAT	1.3769305019305	1.54309786130914	0.113927426224143	59	2518	CAI
spneumoniae	1	2-fold	Asp	Glu	GAT	GAG	Asp>Glu	GAT>GAG	1.3769305019305	0.737265884824085	-0.624600428894793	13	2518	CAI
spneumoniae	1	2-fold	Asp	Glu	GAT	GAA	Asp>Glu	GAT>GAA	1.3769305019305	1.26273411517591	-0.0865708776649523	19	2518	CAI
spneumoniae	1	2-fold	Asp	Tyr	GAT	TAT	Asp>Tyr	GAT>TAT	1.3769305019305	1.46966430551278	0.0651726810457982	13	2518	CAI
spneumoniae	1	2-fold	Asp	His	GAT	CAT	Asp>His	GAT>CAT	1.3769305019305	1.42775229357798	0.0362420521940424	1	2518	CAI
spneumoniae	1	2-fold	Tyr	Cys	TAC	TGC	Tyr>Cys	TAC>TGC	0.547910775997487	0.580645161290323	0.0580170888031657	5	709	CAI
spneumoniae	1	2-fold	Tyr	His	TAC	CAC	Tyr>His	TAC>CAC	0.547910775997487	0.572247706422018	0.0434517340730915	6	709	CAI
spneumoniae	1	2-fold	Tyr	Asp	TAC	GAC	Tyr>Asp	TAC>GAC	0.547910775997487	0.599854050109462	0.0905581181489437	1	709	CAI
spneumoniae	1	2-fold	Tyr	Asn	TAC	AAC	Tyr>Asn	TAC>AAC	0.547910775997487	0.456902138690862	-0.1816068802517	1	709	CAI
spneumoniae	1	2-fold	Tyr	Cys	TAT	TGT	Tyr>Cys	TAT>TGT	1.45208922400251	1.41935483870968	-0.022799345975943	8	2132	CAI
spneumoniae	1	2-fold	Tyr	His	TAT	CAT	Tyr>His	TAT>CAT	1.45208922400251	1.42775229357798	-0.0169008047749343	15	2132	CAI
spneumoniae	1	2-fold	Tyr	Asp	TAT	GAT	Tyr>Asp	TAT>GAT	1.45208922400251	1.40014594989054	-0.036424327787913	3	2132	CAI
spneumoniae	1	2-fold	Tyr	Phe	TAT	TTT	Tyr>Phe	TAT>TTT	1.45208922400251	1.53668861712135	0.0566226981015315	6	2132	CAI
spneumoniae	1	2-fold	Tyr	Asn	TAT	AAT	Tyr>Asn	TAT>AAT	1.45208922400251	1.54309786130914	0.0607845692551662	3	2132	CAI
spneumoniae	1	2-fold	Cys	Tyr	TGC	TAC	Cys>Tyr	TGC>TAC	0.602020202020202	0.530335694487219	-0.126758362601128	1	114	CAI
spneumoniae	1	2-fold	Cys	Tyr	TGT	TAT	Cys>Tyr	TGT>TAT	1.3979797979798	1.46966430551278	0.050002329266919	5	309	CAI
spneumoniae	1	2-fold	Cys	Phe	TGT	TTT	Cys>Phe	TGT>TTT	1.3979797979798	1.53668861712135	0.0945952032916288	2	309	CAI
spneumoniae	1	2-fold	Phe	Cys	TTC	TGC	Phe>Cys	TTC>TGC	0.476167778836988	0.580645161290323	0.19833178315139	3	819	CAI
spneumoniae	1	2-fold	Phe	Tyr	TTC	TAC	Phe>Tyr	TTC>TAC	0.476167778836988	0.530335694487219	0.107718477270527	1	819	CAI
spneumoniae	1	2-fold	Phe	Cys	TTT	TGT	Phe>Cys	TTT>TGT	1.52383222116301	1.41935483870968	-0.0710211004761934	5	2987	CAI
spneumoniae	1	2-fold	Phe	Tyr	TTT	TAT	Phe>Tyr	TTT>TAT	1.52383222116301	1.46966430551278	-0.0361919304234288	12	2987	CAI
spneumoniae	2	2-fold	Lys	Gln	AAA	CAA	Lys>Gln	AAA>CAA	1.11123071402942	1.230044345898	0.101573378131884	17	2872	CAI
spneumoniae	2	2-fold	Lys	Glu	AAA	GAA	Lys>Glu	AAA>GAA	1.11123071402942	1.34968923781485	0.194390321369598	17	2872	CAI
spneumoniae	2	2-fold	Lys	Asn	AAA	AAC	Lys>Asn	AAA>AAC	1.11123071402942	0.553277505053422	-0.697272999831553	8	2872	CAI
spneumoniae	2	2-fold	Lys	Asn	AAA	AAT	Lys>Asn	AAA>AAT	1.11123071402942	1.44672249494658	0.263811630288601	5	2872	CAI
spneumoniae	2	2-fold	Asn	Tyr	AAC	TAC	Asn>Tyr	AAC>TAC	0.545235948301773	0.62198559348575	0.131675669719998	2	750	CAI
spneumoniae	2	2-fold	Asn	Lys	AAC	AAA	Asn>Lys	AAC>AAA	0.545235948301773	1.14311079545455	0.740194046103354	5	750	CAI
spneumoniae	2	2-fold	Asn	Lys	AAC	AAG	Asn>Lys	AAC>AAG	0.545235948301773	0.856889204545454	0.452023298064517	5	750	CAI
spneumoniae	2	2-fold	Asn	Asp	AAC	GAC	Asn>Asp	AAC>GAC	0.545235948301773	0.609805238415044	0.111901574581713	7	750	CAI
spneumoniae	2	2-fold	Asn	His	AAC	CAC	Asn>His	AAC>CAC	0.545235948301773	0.678953626634958	0.219298079626371	1	750	CAI
spneumoniae	2	2-fold	Lys	Asn	AAG	AAT	Lys>Asn	AAG>AAT	0.888769285970578	1.44672249494658	0.487174858226838	18	2205	CAI
spneumoniae	2	2-fold	Lys	Glu	AAG	GAG	Lys>Glu	AAG>GAG	0.888769285970578	0.650310762185149	-0.312346084677639	6	2205	CAI
spneumoniae	2	2-fold	Lys	Gln	AAG	CAG	Lys>Gln	AAG>CAG	0.888769285970578	0.769955654101996	-0.14348739950914	7	2205	CAI
spneumoniae	2	2-fold	Lys	Asn	AAG	AAC	Lys>Asn	AAG>AAC	0.888769285970578	0.553277505053422	-0.473909771893316	2	2205	CAI
spneumoniae	2	2-fold	Asn	Asp	AAT	GAT	Asn>Asp	AAT>GAT	1.45476405169823	1.39019476158496	-0.0453966776436124	18	2224	CAI
spneumoniae	2	2-fold	Asn	Lys	AAT	AAG	Asn>Lys	AAT>AAG	1.45476405169823	0.856889204545454	-0.529242418259293	5	2224	CAI
spneumoniae	2	2-fold	Asn	Lys	AAT	AAA	Asn>Lys	AAT>AAA	1.45476405169823	1.14311079545455	-0.241071670220455	5	2224	CAI
spneumoniae	2	2-fold	Asn	His	AAT	CAT	Asn>His	AAT>CAT	1.45476405169823	1.32104637336504	-0.096412636627637	9	2224	CAI
spneumoniae	2	2-fold	Asn	Tyr	AAT	TAT	Asn>Tyr	AAT>TAT	1.45476405169823	1.37801440651425	-0.0541962682587139	4	2224	CAI
spneumoniae	2	2-fold	Gln	Lys	CAA	AAA	Gln>Lys	CAA>AAA	1.18632010943912	1.14311079545455	-0.0370996708847788	28	2006	CAI
spneumoniae	2	2-fold	Gln	Glu	CAA	GAA	Gln>Glu	CAA>GAA	1.18632010943912	1.34968923781485	0.129007998461691	7	2006	CAI
spneumoniae	2	2-fold	Gln	His	CAA	CAC	Gln>His	CAA>CAC	1.18632010943912	0.678953626634958	-0.557995637361762	4	2006	CAI
spneumoniae	2	2-fold	Gln	His	CAA	CAT	Gln>His	CAA>CAT	1.18632010943912	1.32104637336504	0.107559362708039	4	2006	CAI
spneumoniae	2	2-fold	His	Tyr	CAC	TAC	His>Tyr	CAC>TAC	0.69742360695027	0.62198559348575	-0.114458664835296	10	490	CAI
spneumoniae	2	2-fold	His	Gln	CAC	CAA	His>Gln	CAC>CAA	0.69742360695027	1.230044345898	0.567350437656816	6	490	CAI
spneumoniae	2	2-fold	His	Asn	CAC	AAC	His>Asn	CAC>AAC	0.69742360695027	0.553277505053422	-0.231495940306621	2	490	CAI
spneumoniae	2	2-fold	Gln	Lys	CAG	AAG	Gln>Lys	CAG>AAG	0.813679890560876	0.856889204545454	0.0517353970017798	19	1270	CAI
spneumoniae	2	2-fold	Gln	His	CAG	CAC	Gln>His	CAG>CAC	0.813679890560876	0.678953626634958	-0.180989821436366	1	1270	CAI
spneumoniae	2	2-fold	Gln	His	CAG	CAT	Gln>His	CAG>CAT	0.813679890560876	1.32104637336504	0.484565178633435	12	1270	CAI
spneumoniae	2	2-fold	Gln	Glu	CAG	GAG	Gln>Glu	CAG>GAG	0.813679890560876	0.650310762185149	-0.224085819598387	6	1270	CAI
spneumoniae	2	2-fold	His	Tyr	CAT	TAT	His>Tyr	CAT>TAT	1.30257639304973	1.37801440651425	0.0562952807386998	27	970	CAI
spneumoniae	2	2-fold	His	Gln	CAT	CAA	His>Gln	CAT>CAA	1.30257639304973	1.230044345898	-0.0572893951142857	2	970	CAI
spneumoniae	2	2-fold	His	Asn	CAT	AAT	His>Asn	CAT>AAT	1.30257639304973	1.44672249494658	0.104948857042431	4	970	CAI
spneumoniae	2	2-fold	His	Gln	CAT	CAG	His>Gln	CAT>CAG	1.30257639304973	0.769955654101996	-0.525713400693546	8	970	CAI
spneumoniae	2	2-fold	His	Asp	CAT	GAT	His>Asp	CAT>GAT	1.30257639304973	1.39019476158496	0.0650948713538013	1	970	CAI
spneumoniae	2	2-fold	Glu	Lys	GAA	AAA	Glu>Lys	GAA>AAA	1.33869152869314	1.14311079545455	-0.157926572019066	71	3787	CAI
spneumoniae	2	2-fold	Glu	Gln	GAA	CAA	Glu>Gln	GAA>CAA	1.33869152869314	1.230044345898	-0.0846358459103103	14	3787	CAI
spneumoniae	2	2-fold	Glu	Asp	GAA	GAT	Glu>Asp	GAA>GAT	1.33869152869314	1.39019476158496	0.0377484205577768	20	3787	CAI
spneumoniae	2	2-fold	Glu	Asp	GAA	GAC	Glu>Asp	GAA>GAC	1.33869152869314	0.609805238415044	-0.786219043540708	14	3787	CAI
spneumoniae	2	2-fold	Asp	Asn	GAC	AAC	Asp>Asn	GAC>AAC	0.651366120218579	0.553277505053422	-0.163184974572213	36	1154	CAI
spneumoniae	2	2-fold	Asp	Glu	GAC	GAA	Asp>Glu	GAC>GAA	0.651366120218579	1.34968923781485	0.728478346628938	13	1154	CAI
spneumoniae	2	2-fold	Asp	Glu	GAC	GAG	Asp>Glu	GAC>GAG	0.651366120218579	0.650310762185149	-0.00162128735653628	6	1154	CAI
spneumoniae	2	2-fold	Asp	Tyr	GAC	TAC	Asp>Tyr	GAC>TAC	0.651366120218579	0.62198559348575	-0.0461476991008884	4	1154	CAI
spneumoniae	2	2-fold	Glu	Gln	GAG	CAG	Glu>Gln	GAG>CAG	0.661308471306864	0.769955654101996	0.152091181680029	5	1723	CAI
spneumoniae	2	2-fold	Glu	Asp	GAG	GAT	Glu>Asp	GAG>GAT	0.661308471306864	1.39019476158496	0.742899453727377	24	1723	CAI
spneumoniae	2	2-fold	Glu	Lys	GAG	AAG	Glu>Lys	GAG>AAG	0.661308471306864	0.856889204545454	0.259053713111697	29	1723	CAI
spneumoniae	2	2-fold	Glu	Asp	GAG	GAC	Glu>Asp	GAG>GAC	0.661308471306864	0.609805238415044	-0.0810680103711078	7	1723	CAI
spneumoniae	2	2-fold	Asp	Asn	GAT	AAT	Asp>Asn	GAT>AAT	1.34863387978142	1.44672249494658	0.0702034834946846	72	2737	CAI
spneumoniae	2	2-fold	Asp	Glu	GAT	GAG	Asp>Glu	GAT>GAG	1.34863387978142	0.650310762185149	-0.729317459409793	28	2737	CAI
spneumoniae	2	2-fold	Asp	His	GAT	CAT	Asp>His	GAT>CAT	1.34863387978142	1.32104637336504	-0.0206664611779702	3	2737	CAI
spneumoniae	2	2-fold	Asp	Glu	GAT	GAA	Asp>Glu	GAT>GAA	1.34863387978142	1.34968923781485	0.000782174575681183	16	2737	CAI
spneumoniae	2	2-fold	Asp	Tyr	GAT	TAT	Asp>Tyr	GAT>TAT	1.34863387978142	1.37801440651425	0.021549907190953	19	2737	CAI
spneumoniae	2	2-fold	Tyr	His	TAC	CAC	Tyr>His	TAC>CAC	0.64756446991404	0.678953626634958	0.0473273343753799	2	864	CAI
spneumoniae	2	2-fold	Tyr	Asn	TAC	AAC	Tyr>Asn	TAC>AAC	0.64756446991404	0.553277505053422	-0.157332351002318	1	864	CAI
spneumoniae	2	2-fold	Tyr	Cys	TAC	TGC	Tyr>Cys	TAC>TGC	0.64756446991404	0.56078431372549	-0.143858099043959	2	864	CAI
spneumoniae	2	2-fold	Tyr	Cys	TAT	TGT	Tyr>Cys	TAT>TGT	1.35243553008596	1.43921568627451	0.062186781443573	5	1991	CAI
spneumoniae	2	2-fold	Tyr	Phe	TAT	TTT	Tyr>Phe	TAT>TTT	1.35243553008596	1.47265625	0.0851546438447082	5	1991	CAI
spneumoniae	2	2-fold	Tyr	His	TAT	CAT	Tyr>His	TAT>CAT	1.35243553008596	1.32104637336504	-0.0234811769560948	9	1991	CAI
spneumoniae	2	2-fold	Tyr	Asp	TAT	GAT	Tyr>Asp	TAT>GAT	1.35243553008596	1.39019476158496	0.0275347820279299	1	1991	CAI
spneumoniae	2	2-fold	Tyr	Asn	TAT	AAT	Tyr>Asn	TAT>AAT	1.35243553008596	1.44672249494658	0.0673887677165599	1	1991	CAI
spneumoniae	2	2-fold	Cys	Tyr	TGC	TAC	Cys>Tyr	TGC>TAC	0.54424778761062	0.62198559348575	0.133489335335914	2	101	CAI
spneumoniae	2	2-fold	Cys	Phe	TGT	TTT	Cys>Phe	TGT>TTT	1.45575221238938	1.47265625	0.0115442030293773	1	303	CAI
spneumoniae	2	2-fold	Cys	Tyr	TGT	TAT	Cys>Tyr	TGT>TAT	1.45575221238938	1.37801440651425	-0.0548752494025024	1	303	CAI
spneumoniae	2	2-fold	Phe	Cys	TTT	TGT	Phe>Cys	TTT>TGT	1.45270437144974	1.43921568627451	-0.00932795507165047	2	2785	CAI
spneumoniae	2	2-fold	Phe	Tyr	TTT	TAT	Phe>Tyr	TTT>TAT	1.45270437144974	1.37801440651425	-0.0527795451023949	3	2785	CAI
spneumoniae	3	2-fold	Lys	Glu	AAA	GAA	Lys>Glu	AAA>GAA	1.20213903743316	1.45227677847999	0.189015689293716	16	3098	CAI
spneumoniae	3	2-fold	Lys	Asn	AAA	AAC	Lys>Asn	AAA>AAC	1.20213903743316	0.649726775956284	-0.615235132896937	5	3098	CAI
spneumoniae	3	2-fold	Lys	Asn	AAA	AAT	Lys>Asn	AAA>AAT	1.20213903743316	1.35027322404372	0.11619533373765	5	3098	CAI
spneumoniae	3	2-fold	Lys	Gln	AAA	CAA	Lys>Gln	AAA>CAA	1.20213903743316	1.37841811231991	0.136823407787934	13	3098	CAI
spneumoniae	3	2-fold	Asn	Lys	AAC	AAA	Asn>Lys	AAC>AAA	0.654678280415847	1.21529745042493	0.618529746825763	4	955	CAI
spneumoniae	3	2-fold	Asn	Asp	AAC	GAC	Asn>Asp	AAC>GAC	0.654678280415847	0.677353896103896	0.0340448252589933	5	955	CAI
spneumoniae	3	2-fold	Asn	His	AAC	CAC	Asn>His	AAC>CAC	0.654678280415847	0.785714285714286	0.182423811645831	2	955	CAI
spneumoniae	3	2-fold	Asn	Lys	AAC	AAG	Asn>Lys	AAC>AAG	0.654678280415847	0.784702549575071	0.181135481791697	1	955	CAI
spneumoniae	3	2-fold	Lys	Asn	AAG	AAT	Lys>Asn	AAG>AAT	0.797860962566845	1.35027322404372	0.526076618314368	11	1989	CAI
spneumoniae	3	2-fold	Lys	Glu	AAG	GAG	Lys>Glu	AAG>GAG	0.797860962566845	0.547723221520013	-0.376107030726031	8	1989	CAI
spneumoniae	3	2-fold	Lys	Asn	AAG	AAC	Lys>Asn	AAG>AAC	0.797860962566845	0.649726775956284	-0.205353848320218	2	1989	CAI
spneumoniae	3	2-fold	Lys	Gln	AAG	CAG	Lys>Gln	AAG>CAG	0.797860962566845	0.621581887680094	-0.249631149850087	6	1989	CAI
spneumoniae	3	2-fold	Asn	Asp	AAT	GAT	Asn>Asp	AAT>GAT	1.34532171958415	1.3226461038961	-0.0169975527274242	18	2185	CAI
spneumoniae	3	2-fold	Asn	His	AAT	CAT	Asn>His	AAT>CAT	1.34532171958415	1.21428571428571	-0.102469146076383	7	2185	CAI
spneumoniae	3	2-fold	Asn	Tyr	AAT	TAT	Asn>Tyr	AAT>TAT	1.34532171958415	1.27527527527528	-0.053467041215696	2	2185	CAI
spneumoniae	3	2-fold	Asn	Lys	AAT	AAG	Asn>Lys	AAT>AAG	1.34532171958415	0.784702549575071	-0.539030632109935	5	2185	CAI
spneumoniae	3	2-fold	Asn	Lys	AAT	AAA	Asn>Lys	AAT>AAA	1.34532171958415	1.21529745042493	-0.101636367075869	6	2185	CAI
spneumoniae	3	2-fold	Gln	Lys	CAA	AAA	Gln>Lys	CAA>AAA	1.36430032135554	1.21529745042493	-0.115643864099326	25	2156	CAI
spneumoniae	3	2-fold	Gln	Glu	CAA	GAA	Gln>Glu	CAA>GAA	1.36430032135554	1.45227677847999	0.0624863649612056	9	2156	CAI
spneumoniae	3	2-fold	Gln	His	CAA	CAT	Gln>His	CAA>CAT	1.36430032135554	1.21428571428571	-0.11647664309984	2	2156	CAI
spneumoniae	3	2-fold	Gln	His	CAA	CAC	Gln>His	CAA>CAC	1.36430032135554	0.785714285714286	-0.551749799279258	2	2156	CAI
spneumoniae	3	2-fold	His	Asn	CAC	AAC	His>Asn	CAC>AAC	0.8625	0.649726775956284	-0.283245255369897	7	560	CAI
spneumoniae	3	2-fold	His	Tyr	CAC	TAC	His>Tyr	CAC>TAC	0.8625	0.724724724724725	-0.174021217587866	7	560	CAI
spneumoniae	3	2-fold	His	Gln	CAC	CAA	His>Gln	CAC>CAA	0.8625	1.37841811231991	0.468813285314974	3	560	CAI
spneumoniae	3	2-fold	His	Asp	CAC	GAC	His>Asp	CAC>GAC	0.8625	0.677353896103896	-0.241609583806545	1	560	CAI
spneumoniae	3	2-fold	Gln	His	CAG	CAT	Gln>His	CAG>CAT	0.635699678644464	1.21428571428571	0.647110099931821	10	930	CAI
spneumoniae	3	2-fold	Gln	Lys	CAG	AAG	Gln>Lys	CAG>AAG	0.635699678644464	0.784702549575071	0.210548613898269	6	930	CAI
spneumoniae	3	2-fold	Gln	Glu	CAG	GAG	Gln>Glu	CAG>GAG	0.635699678644464	0.547723221520013	-0.148930896603599	1	930	CAI
spneumoniae	3	2-fold	His	Asn	CAT	AAT	His>Asn	CAT>AAT	1.1375	1.35027322404372	0.171460236429456	4	826	CAI
spneumoniae	3	2-fold	His	Tyr	CAT	TAT	His>Tyr	CAT>TAT	1.1375	1.27527527527528	0.114319688785164	17	826	CAI
spneumoniae	3	2-fold	His	Gln	CAT	CAG	His>Gln	CAT>CAG	1.1375	0.621581887680094	-0.604247531734999	2	826	CAI
spneumoniae	3	2-fold	His	Gln	CAT	CAA	His>Gln	CAT>CAA	1.1375	1.37841811231991	0.19208831047974	3	826	CAI
spneumoniae	3	2-fold	Glu	Lys	GAA	AAA	Glu>Lys	GAA>AAA	1.4427383237364	1.21529745042493	-0.171541088760042	79	4156	CAI
spneumoniae	3	2-fold	Glu	Asp	GAA	GAT	Glu>Asp	GAA>GAT	1.4427383237364	1.3226461038961	-0.0869022744115977	16	4156	CAI
spneumoniae	3	2-fold	Glu	Gln	GAA	CAA	Glu>Gln	GAA>CAA	1.4427383237364	1.37841811231991	-0.0456031412052933	6	4156	CAI
spneumoniae	3	2-fold	Glu	Asp	GAA	GAC	Glu>Asp	GAA>GAC	1.4427383237364	0.677353896103896	-0.756026010326812	17	4156	CAI
spneumoniae	3	2-fold	Asp	Glu	GAC	GAA	Asp>Glu	GAC>GAA	0.700697906281157	1.45227677847999	0.728737099029285	11	1372	CAI
spneumoniae	3	2-fold	Asp	Asn	GAC	AAC	Asp>Asn	GAC>AAC	0.700697906281157	0.649726775956284	-0.0755137231613678	43	1372	CAI
spneumoniae	3	2-fold	Asp	Glu	GAC	GAG	Asp>Glu	GAC>GAG	0.700697906281157	0.547723221520013	-0.24626690556718	11	1372	CAI
spneumoniae	3	2-fold	Asp	Tyr	GAC	TAC	Asp>Tyr	GAC>TAC	0.700697906281157	0.724724724724725	0.0337103146206632	3	1372	CAI
spneumoniae	3	2-fold	Glu	Lys	GAG	AAG	Glu>Lys	GAG>AAG	0.557261676263596	0.784702549575071	0.342217798716468	18	1442	CAI
spneumoniae	3	2-fold	Glu	Asp	GAG	GAC	Glu>Asp	GAG>GAC	0.557261676263596	0.677353896103896	0.195127142183765	4	1442	CAI
spneumoniae	3	2-fold	Glu	Asp	GAG	GAT	Glu>Asp	GAG>GAT	0.557261676263596	1.3226461038961	0.864250878098979	28	1442	CAI
spneumoniae	3	2-fold	Glu	Gln	GAG	CAG	Glu>Gln	GAG>CAG	0.557261676263596	0.621581887680094	0.109214169090545	3	1442	CAI
spneumoniae	3	2-fold	Asp	Asn	GAT	AAT	Asp>Asn	GAT>AAT	1.29930209371884	1.35027322404372	0.0384767857366682	59	2875	CAI
spneumoniae	3	2-fold	Asp	His	GAT	CAT	Asp>His	GAT>CAT	1.29930209371884	1.21428571428571	-0.0676658667683106	2	2875	CAI
spneumoniae	3	2-fold	Asp	Glu	GAT	GAG	Asp>Glu	GAT>GAG	1.29930209371884	0.547723221520013	-0.863706863303731	17	2875	CAI
spneumoniae	3	2-fold	Asp	Glu	GAT	GAA	Asp>Glu	GAT>GAA	1.29930209371884	1.45227677847999	0.111297141292735	22	2875	CAI
spneumoniae	3	2-fold	Asp	Tyr	GAT	TAT	Asp>Tyr	GAT>TAT	1.29930209371884	1.27527527527528	-0.0186637619076236	7	2875	CAI
spneumoniae	3	2-fold	Tyr	His	TAC	CAC	Tyr>His	TAC>CAC	0.75284661754856	0.785714285714286	0.0427261545369722	8	946	CAI
spneumoniae	3	2-fold	Tyr	Phe	TAC	TTC	Tyr>Phe	TAC>TTC	0.75284661754856	0.630329195898543	-0.177593481494985	3	946	CAI
spneumoniae	3	2-fold	Tyr	Cys	TAC	TGC	Tyr>Cys	TAC>TGC	0.75284661754856	0.515856236786469	-0.377972382801601	1	946	CAI
spneumoniae	3	2-fold	Tyr	Phe	TAT	TTT	Tyr>Phe	TAT>TTT	1.24715338245144	1.36967080410146	0.093699589885417	7	1706	CAI
spneumoniae	3	2-fold	Tyr	Asp	TAT	GAT	Tyr>Asp	TAT>GAT	1.24715338245144	1.3226461038961	0.0587661176575506	1	1706	CAI
spneumoniae	3	2-fold	Tyr	Cys	TAT	TGT	Tyr>Cys	TAT>TGT	1.24715338245144	1.48414376321353	0.173961552498675	4	1706	CAI
spneumoniae	3	2-fold	Tyr	His	TAT	CAT	Tyr>His	TAT>CAT	1.24715338245144	1.21428571428571	-0.0267054756914081	5	1706	CAI
spneumoniae	3	2-fold	Cys	Tyr	TGC	TAC	Cys>Tyr	TGC>TAC	0.535545023696682	0.724724724724725	0.302458194174816	1	86	CAI
spneumoniae	3	2-fold	Cys	Tyr	TGT	TAT	Cys>Tyr	TGT>TAT	1.46445497630332	1.27527527527528	-0.138310957028019	1	288	CAI
spneumoniae	3	2-fold	Phe	Cys	TTT	TGT	Phe>Cys	TTT>TGT	1.34419994566694	1.48414376321353	0.0990320011206942	3	2335	CAI
spneumoniae	3	2-fold	Phe	Tyr	TTT	TAT	Phe>Tyr	TTT>TAT	1.34419994566694	1.27527527527528	-0.0526329222087022	7	2335	CAI
spneumoniae	4	2-fold	Lys	Asn	AAA	AAC	Lys>Asn	AAA>AAC	1.48245614035088	1.0671265587689	-0.328704437602644	8	4001	CAI
spneumoniae	4	2-fold	Lys	Glu	AAA	GAA	Lys>Glu	AAA>GAA	1.48245614035088	1.63289061334129	0.0966453459899702	14	4001	CAI
spneumoniae	4	2-fold	Lys	Gln	AAA	CAA	Lys>Gln	AAA>CAA	1.48245614035088	1.7422126745435	0.161445634149958	13	4001	CAI
spneumoniae	4	2-fold	Lys	Asn	AAA	AAT	Lys>Asn	AAA>AAT	1.48245614035088	0.932873441231096	-0.46314626440506	5	4001	CAI
spneumoniae	4	2-fold	Asn	Lys	AAC	AAG	Asn>Lys	AAC>AAG	1.16625983184161	0.512784832144721	-0.82159160171595	4	1802	CAI
spneumoniae	4	2-fold	Asn	Lys	AAC	AAA	Asn>Lys	AAC>AAA	1.16625983184161	1.48721516785528	0.243084949855372	4	1802	CAI
spneumoniae	4	2-fold	Asn	Asp	AAC	GAC	Asn>Asp	AAC>GAC	1.16625983184161	0.832836414231763	-0.33668561714184	10	1802	CAI
spneumoniae	4	2-fold	Asn	His	AAC	CAC	Asn>His	AAC>CAC	1.16625983184161	1.14401076716016	-0.0192599312466103	2	1802	CAI
spneumoniae	4	2-fold	Lys	Asn	AAG	AAT	Lys>Asn	AAG>AAT	0.517543859649123	0.932873441231096	0.58908925828423	2	1295	CAI
spneumoniae	4	2-fold	Lys	Glu	AAG	GAG	Lys>Glu	AAG>GAG	0.517543859649123	0.367109386658708	-0.343355254952041	1	1295	CAI
spneumoniae	4	2-fold	Lys	Asn	AAG	AAC	Lys>Asn	AAG>AAC	0.517543859649123	1.0671265587689	0.723531085086646	1	1295	CAI
spneumoniae	4	2-fold	Asn	Lys	AAT	AAG	Asn>Lys	AAT>AAG	0.833740168158394	0.512784832144721	-0.485990417874586	5	1379	CAI
spneumoniae	4	2-fold	Asn	Lys	AAT	AAA	Asn>Lys	AAT>AAA	0.833740168158394	1.48721516785528	0.578686133696736	2	1379	CAI
spneumoniae	4	2-fold	Asn	Asp	AAT	GAT	Asn>Asp	AAT>GAT	0.833740168158394	1.16716358576824	0.336375733809447	13	1379	CAI
spneumoniae	4	2-fold	Asn	His	AAT	CAT	Asn>His	AAT>CAT	0.833740168158394	0.855989232839838	0.0263328755819848	2	1379	CAI
spneumoniae	4	2-fold	Asn	Tyr	AAT	TAT	Asn>Tyr	AAT>TAT	0.833740168158394	0.913780397936625	0.0916579681440898	1	1379	CAI
spneumoniae	4	2-fold	Gln	Lys	CAA	AAA	Gln>Lys	CAA>AAA	1.74822190611664	1.48721516785528	-0.161683823282755	22	2334	CAI
spneumoniae	4	2-fold	Gln	Glu	CAA	GAA	Gln>Glu	CAA>GAA	1.74822190611664	1.63289061334129	-0.0682433512310382	10	2334	CAI
spneumoniae	4	2-fold	Gln	His	CAA	CAT	Gln>His	CAA>CAT	1.74822190611664	0.855989232839838	-0.714037081397506	5	2334	CAI
spneumoniae	4	2-fold	Gln	His	CAA	CAC	Gln>His	CAA>CAC	1.74822190611664	1.14401076716016	-0.424028704384737	2	2334	CAI
spneumoniae	4	2-fold	His	Tyr	CAC	TAC	His>Tyr	CAC>TAC	1.24059139784946	1.08621960206337	-0.132873332046314	11	789	CAI
spneumoniae	4	2-fold	His	Asn	CAC	AAC	His>Asn	CAC>AAC	1.24059139784946	1.0671265587689	-0.150605520866233	2	789	CAI
spneumoniae	4	2-fold	His	Gln	CAC	CAA	His>Gln	CAC>CAA	1.24059139784946	1.7422126745435	0.33954455088637	2	789	CAI
spneumoniae	4	2-fold	His	Gln	CAC	CAG	His>Gln	CAC>CAG	1.24059139784946	0.257787325456498	-1.57090131562707	1	789	CAI
spneumoniae	4	2-fold	Gln	His	CAG	CAT	Gln>His	CAG>CAT	0.251778093883357	0.855989232839838	1.22342939864711	2	291	CAI
spneumoniae	4	2-fold	Gln	Lys	CAG	AAG	Gln>Lys	CAG>AAG	0.251778093883357	0.512784832144721	0.711106105190544	1	291	CAI
spneumoniae	4	2-fold	Gln	Glu	CAG	GAG	Gln>Glu	CAG>GAG	0.251778093883357	0.367109386658708	0.376987005182281	1	291	CAI
spneumoniae	4	2-fold	Gln	His	CAG	CAC	Gln>His	CAG>CAC	0.251778093883357	1.14401076716016	1.51343777565988	1	291	CAI
spneumoniae	4	2-fold	His	Tyr	CAT	TAT	His>Tyr	CAT>TAT	0.759408602150538	0.913780397936625	0.185028059200417	17	495	CAI
spneumoniae	4	2-fold	His	Asn	CAT	AAT	His>Asn	CAT>AAT	0.759408602150538	0.932873441231096	0.20570508640975	1	495	CAI
spneumoniae	4	2-fold	His	Gln	CAT	CAG	His>Gln	CAT>CAG	0.759408602150538	0.257787325456498	-1.08014888154867	1	495	CAI
spneumoniae	4	2-fold	Glu	Lys	GAA	AAA	Glu>Lys	GAA>AAA	1.63416075650118	1.48721516785528	-0.0942179715949706	56	5179	CAI
spneumoniae	4	2-fold	Glu	Gln	GAA	CAA	Glu>Gln	GAA>CAA	1.63416075650118	1.7422126745435	0.0640227886167339	16	5179	CAI
spneumoniae	4	2-fold	Glu	Asp	GAA	GAT	Glu>Asp	GAA>GAT	1.63416075650118	1.16716358576824	-0.33652837148226	22	5179	CAI
spneumoniae	4	2-fold	Glu	Asp	GAA	GAC	Glu>Asp	GAA>GAC	1.63416075650118	0.832836414231763	-0.673988538592183	17	5179	CAI
spneumoniae	4	2-fold	Asp	Asn	GAC	AAC	Asp>Asn	GAC>AAC	0.888316831683168	1.0671265587689	0.183377523349647	39	1823	CAI
spneumoniae	4	2-fold	Asp	Glu	GAC	GAA	Asp>Glu	GAC>GAA	0.888316831683168	1.63289061334129	0.608727306942261	21	1823	CAI
spneumoniae	4	2-fold	Asp	Glu	GAC	GAG	Asp>Glu	GAC>GAG	0.888316831683168	0.367109386658708	-0.88350881668904	2	1823	CAI
spneumoniae	4	2-fold	Asp	Tyr	GAC	TAC	Asp>Tyr	GAC>TAC	0.888316831683168	1.08621960206337	0.201109712169565	3	1823	CAI
spneumoniae	4	2-fold	Asp	His	GAC	CAC	Asp>His	GAC>CAC	0.888316831683168	1.14401076716016	0.252941953788563	2	1823	CAI
spneumoniae	4	2-fold	Glu	Lys	GAG	AAG	Glu>Lys	GAG>AAG	0.365839243498818	0.512784832144721	0.337584002971656	10	1020	CAI
spneumoniae	4	2-fold	Glu	Asp	GAG	GAT	Glu>Asp	GAG>GAT	0.365839243498818	1.16716358576824	1.15995015465569	21	1020	CAI
spneumoniae	4	2-fold	Glu	Asp	GAG	GAC	Glu>Asp	GAG>GAC	0.365839243498818	0.832836414231763	0.822489987545766	6	1020	CAI
spneumoniae	4	2-fold	Glu	Gln	GAG	CAG	Glu>Gln	GAG>CAG	0.365839243498818	0.257787325456498	-0.349944551758754	1	1020	CAI
spneumoniae	4	2-fold	Asp	Asn	GAT	AAT	Asp>Asn	GAT>AAT	1.11168316831683	0.932873441231096	-0.175343728824251	36	2497	CAI
spneumoniae	4	2-fold	Asp	Tyr	GAT	TAT	Asp>Tyr	GAT>TAT	1.11168316831683	0.913780397936625	-0.196020756033584	14	2497	CAI
spneumoniae	4	2-fold	Asp	Glu	GAT	GAA	Asp>Glu	GAT>GAA	1.11168316831683	1.63289061334129	0.38444788157078	13	2497	CAI
spneumoniae	4	2-fold	Asp	Glu	GAT	GAG	Asp>Glu	GAT>GAG	1.11168316831683	0.367109386658708	-1.10778824206052	6	2497	CAI
spneumoniae	4	2-fold	Tyr	His	TAC	CAC	Tyr>His	TAC>CAC	1.19806042521447	1.14401076716016	-0.0461596888803746	5	1345	CAI
spneumoniae	4	2-fold	Tyr	Phe	TAC	TTC	Tyr>Phe	TAC>TTC	1.19806042521447	0.885119047619048	-0.302707554757655	4	1345	CAI
spneumoniae	4	2-fold	Tyr	Asn	TAC	AAC	Tyr>Asn	TAC>AAC	1.19806042521447	1.0671265587689	-0.11572411931929	1	1345	CAI
spneumoniae	4	2-fold	Tyr	Cys	TAC	TGC	Tyr>Cys	TAC>TGC	1.19806042521447	0.481792717086835	-0.910821169955359	1	1345	CAI
spneumoniae	4	2-fold	Tyr	Phe	TAT	TTT	Tyr>Phe	TAT>TTT	0.801939574785528	1.11488095238095	0.329434648913695	6	954	CAI
spneumoniae	4	2-fold	Tyr	Cys	TAT	TGT	Tyr>Cys	TAT>TGT	0.801939574785528	1.51820728291317	0.638193411863474	3	954	CAI
spneumoniae	4	2-fold	Tyr	Asp	TAT	GAT	Tyr>Asp	TAT>GAT	0.801939574785528	1.16716358576824	0.375259521139757	1	954	CAI
spneumoniae	4	2-fold	Phe	Tyr	TTC	TAC	Phe>Tyr	TTC>TAC	0.94677033492823	1.08621960206337	0.137388588197136	1	1375	CAI
spneumoniae	4	2-fold	Phe	Tyr	TTT	TAT	Phe>Tyr	TTT>TAT	1.05322966507177	0.913780397936625	-0.142011828137388	3	1645	CAI
spneumoniae	4	2-fold	Phe	Cys	TTT	TGT	Phe>Cys	TTT>TGT	1.05322966507177	1.51820728291317	0.365639828251686	2	1645	CAI
ecoli	1	4-fold	Thr	Ala	ACA	GCA	Thr>Ala	ACA>GCA	0.614787669756413	0.652529381706694	0.0595698053600289	15	451	CAI
ecoli	1	4-fold	Thr	Pro	ACC	CCC	Thr>Pro	ACC>CCC	1.52705324423367	0.607250755287009	-0.922054181867024	9	1112	CAI
ecoli	1	4-fold	Thr	Ala	ACC	GCC	Thr>Ala	ACC>GCC	1.52705324423367	0.876341338783853	-0.555290881127252	19	1112	CAI
ecoli	1	4-fold	Thr	Pro	ACG	CCG	Thr>Pro	ACG>CCG	1.34339297262341	1.73313192346425	0.254714911103062	2	987	CAI
ecoli	1	4-fold	Thr	Ala	ACG	GCG	Thr>Ala	ACG>GCG	1.34339297262341	0.104241185487992	-2.5553620380847	21	987	CAI
ecoli	1	4-fold	Thr	Ala	ACT	GCT	Thr>Ala	ACT>GCT	0.514766113386506	2.36688809402146	1.52546668665677	5	364	CAI
ecoli	1	4-fold	Pro	Thr	CCA	ACA	Pro>Thr	CCA>ACA	0.755576208178439	1.73343566129445	0.830305348384827	3	475	CAI
ecoli	1	4-fold	Pro	Ala	CCA	GCA	Pro>Ala	CCA>GCA	0.755576208178439	0.652529381706694	-0.146603582693035	2	475	CAI
ecoli	1	4-fold	Pro	Thr	CCC	ACC	Pro>Thr	CCC>ACC	0.644052044609665	0.281401893067281	-0.827795619867606	3	439	CAI
ecoli	1	4-fold	Pro	Ala	CCC	GCC	Pro>Ala	CCC>GCC	0.644052044609665	0.876341338783853	0.307934983110221	3	439	CAI
ecoli	1	4-fold	Pro	Thr	CCG	ACG	Pro>Thr	CCG>ACG	1.8949814126394	0.397032489127654	-1.5627471276332	5	1308	CAI
ecoli	1	4-fold	Pro	Ala	CCG	GCG	Pro>Ala	CCG>GCG	1.8949814126394	0.104241185487992	-2.89935091910026	3	1308	CAI
ecoli	1	4-fold	Pro	Thr	CCT	ACT	Pro>Thr	CCT>ACT	0.705390334572491	1.58812995651062	0.811482369119908	3	496	CAI
ecoli	1	4-fold	Pro	Ala	CCT	GCT	Pro>Ala	CCT>GCT	0.705390334572491	2.36688809402146	1.21048050842547	2	496	CAI
ecoli	1	4-fold	Ala	Thr	GCA	ACA	Ala>Thr	GCA>ACA	0.8076700935659	1.73343566129445	0.763640856392531	38	1083	CAI
ecoli	1	4-fold	Ala	Pro	GCA	CCA	Ala>Pro	GCA>CCA	0.8076700935659	1.27593152064451	0.457232685932481	1	1083	CAI
ecoli	1	4-fold	Ala	Gly	GCA	GGA	Ala>Gly	GCA>GGA	0.8076700935659	0.242361826295915	-1.20343319971691	2	1083	CAI
ecoli	1	4-fold	Ala	Val	GCA	GTA	Ala>Val	GCA>GTA	0.8076700935659	1.89641434262948	0.853495443417367	36	1083	CAI
ecoli	1	4-fold	Ala	Thr	GCC	ACC	Ala>Thr	GCC>ACC	1.11216356705556	0.281401893067281	-1.37401329497366	64	1505	CAI
ecoli	1	4-fold	Ala	Pro	GCC	CCC	Ala>Pro	GCC>CCC	1.11216356705556	0.607250755287009	-0.60504599273561	1	1505	CAI
ecoli	1	4-fold	Ala	Gly	GCC	GGC	Ala>Gly	GCC>GGC	1.11216356705556	2.01098523858565	0.59227730758431	9	1505	CAI
ecoli	1	4-fold	Ala	Val	GCC	GTC	Ala>Val	GCC>GTC	1.11216356705556	0.374501992031873	-1.08828835970585	43	1505	CAI
ecoli	1	4-fold	Ala	Thr	GCG	ACG	Ala>Thr	GCG>ACG	1.53078433637519	0.397032489127654	-1.34933089426554	70	2036	CAI
ecoli	1	4-fold	Ala	Pro	GCG	CCG	Ala>Pro	GCG>CCG	1.53078433637519	1.73313192346425	0.124142263455152	4	2036	CAI
ecoli	1	4-fold	Ala	Gly	GCG	GGG	Ala>Gly	GCG>GGG	1.53078433637519	0.716786817713697	-0.758682872252369	8	2036	CAI
ecoli	1	4-fold	Ala	Val	GCG	GTG	Ala>Val	GCG>GTG	1.53078433637519	0.394422310756972	-1.35592515183721	79	2036	CAI
ecoli	1	4-fold	Ala	Thr	GCT	ACT	Ala>Thr	GCT>ACT	0.54938200300335	1.58812995651062	1.06139941848799	30	739	CAI
ecoli	1	4-fold	Ala	Pro	GCT	CCT	Ala>Pro	GCT>CCT	0.54938200300335	0.38368580060423	-0.358891435694223	1	739	CAI
ecoli	1	4-fold	Ala	Gly	GCT	GGT	Ala>Gly	GCT>GGT	0.54938200300335	1.02986611740474	0.628305163237979	2	739	CAI
ecoli	1	4-fold	Ala	Val	GCT	GTT	Ala>Val	GCT>GTT	0.54938200300335	1.33466135458167	0.887531772520718	16	739	CAI
ecoli	1	4-fold	Gly	Val	GGA	GTA	Gly>Val	GGA>GTA	0.580147767426919	1.89641434262948	1.18431772624231	2	609	CAI
ecoli	1	4-fold	Gly	Ala	GGC	GCC	Gly>Ala	GGC>GCC	1.52264696434308	0.876341338783853	-0.552401420715488	3	1471	CAI
ecoli	1	4-fold	Gly	Val	GGC	GTC	Gly>Val	GGC>GTC	1.52264696434308	0.374501992031873	-1.4024070884255	4	1471	CAI
ecoli	1	4-fold	Gly	Ala	GGG	GCG	Gly>Ala	GGG>GCG	0.742049469964664	0.104241185487992	-1.96188450557314	7	742	CAI
ecoli	1	4-fold	Gly	Val	GGG	GTG	Gly>Val	GGG>GTG	0.742049469964664	0.394422310756972	-0.631874971677738	5	742	CAI
ecoli	1	4-fold	Gly	Ala	GGT	GCT	Gly>Ala	GGT>GCT	1.15515579826534	2.36688809402146	0.71729651072007	4	1188	CAI
ecoli	1	4-fold	Gly	Val	GGT	GTT	Gly>Val	GGT>GTT	1.15515579826534	1.33466135458167	0.144430725447233	1	1188	CAI
ecoli	1	4-fold	Val	Ala	GTA	GCA	Val>Ala	GTA>GCA	0.572751118654529	0.652529381706694	0.130383550555684	5	585	CAI
ecoli	1	4-fold	Val	Gly	GTA	GGA	Val>Gly	GTA>GGA	0.572751118654529	0.242361826295915	-0.859781574475898	1	585	CAI
ecoli	1	4-fold	Val	Ala	GTC	GCC	Val>Ala	GTC>GCC	0.900478321246721	0.876341338783853	-0.0271673606586107	13	965	CAI
ecoli	1	4-fold	Val	Gly	GTC	GGC	Val>Gly	GTC>GGC	0.900478321246721	2.01098523858565	0.803392638921537	2	965	CAI
ecoli	1	4-fold	Val	Ala	GTG	GCG	Val>Ala	GTG>GCG	1.57444838759451	0.104241185487992	-2.71405761279887	19	1735	CAI
ecoli	1	4-fold	Val	Gly	GTG	GGG	Val>Gly	GTG>GGG	1.57444838759451	0.716786817713697	-0.786805799318628	4	1735	CAI
ecoli	1	4-fold	Val	Ala	GTT	GCT	Val>Ala	GTT>GCT	0.952322172504243	2.36688809402146	0.910365184509066	11	1110	CAI
ecoli	1	4-fold	Val	Gly	GTT	GGT	Val>Gly	GTT>GGT	0.952322172504243	1.02986611740474	0.0782727899534902	3	1110	CAI
ecoli	2	4-fold	Thr	Ala	ACA	GCA	Thr>Ala	ACA>GCA	0.399588053553038	0.788101809260963	0.67906978345532	12	303	CAI
ecoli	2	4-fold	Thr	Pro	ACC	CCC	Thr>Pro	ACC>CCC	1.77631307929969	0.850800206504905	-0.736056630657635	4	1443	CAI
ecoli	2	4-fold	Thr	Ala	ACC	GCC	Thr>Ala	ACC>GCC	1.77631307929969	2.11284881938056	0.173488309340411	15	1443	CAI
ecoli	2	4-fold	Thr	Ala	ACG	GCG	Thr>Ala	ACG>GCG	1.26302780638517	0.594296228150874	-0.753800162192648	20	943	CAI
ecoli	2	4-fold	Thr	Pro	ACT	CCT	Thr>Pro	ACT>CCT	0.561071060762101	2.11667527103769	1.32762333086576	4	416	CAI
ecoli	2	4-fold	Thr	Ala	ACT	GCT	Thr>Ala	ACT>GCT	0.561071060762101	0.504753143207605	-0.10575819873452	11	416	CAI
ecoli	2	4-fold	Pro	Thr	CCA	ACA	Pro>Thr	CCA>ACA	0.732316227461859	0.566274509803922	-0.257093431621688	2	486	CAI
ecoli	2	4-fold	Pro	Ala	CCA	GCA	Pro>Ala	CCA>GCA	0.732316227461859	0.788101809260963	0.0734051910808853	3	486	CAI
ecoli	2	4-fold	Pro	Thr	CCC	ACC	Pro>Thr	CCC>ACC	0.451225150254277	1.65803921568627	1.30126326446464	2	282	CAI
ecoli	2	4-fold	Pro	Ala	CCC	GCC	Pro>Ala	CCC>GCC	0.451225150254277	2.11284881938056	1.54365176180271	1	282	CAI
ecoli	2	4-fold	Pro	Thr	CCG	ACG	Pro>Thr	CCG>ACG	2.24503005085529	0.243137254901961	-2.22248140297532	3	1617	CAI
ecoli	2	4-fold	Pro	Ala	CCG	GCG	Pro>Ala	CCG>GCG	2.24503005085529	0.594296228150874	-1.3289725798678	13	1617	CAI
ecoli	2	4-fold	Pro	Thr	CCT	ACT	Pro>Thr	CCT>ACT	0.571428571428572	1.53254901960784	0.986438426895255	4	408	CAI
ecoli	2	4-fold	Pro	Ala	CCT	GCT	Pro>Ala	CCT>GCT	0.571428571428572	0.504753143207605	-0.124046894282263	1	408	CAI
ecoli	2	4-fold	Ala	Thr	GCA	ACA	Ala>Thr	GCA>ACA	0.762990572242929	0.566274509803922	-0.298121192179766	33	1143	CAI
ecoli	2	4-fold	Ala	Val	GCA	GTA	Ala>Val	GCA>GTA	0.762990572242929	0.0933416303671437	-2.10003976246311	25	1143	CAI
ecoli	2	4-fold	Ala	Thr	GCC	ACC	Ala>Thr	GCC>ACC	1.12519184389388	1.65803921568627	0.387653600415073	59	1623	CAI
ecoli	2	4-fold	Ala	Pro	GCC	CCC	Ala>Pro	GCC>CCC	1.12519184389388	0.850800206504905	-0.279502842244902	2	1623	CAI
ecoli	2	4-fold	Ala	Gly	GCC	GGC	Ala>Gly	GCC>GGC	1.12519184389388	2.26177514792899	0.698151761928688	9	1623	CAI
ecoli	2	4-fold	Ala	Val	GCC	GTC	Ala>Val	GCC>GTC	1.12519184389388	0.950840074673304	-0.1683466501922	45	1623	CAI
ecoli	2	4-fold	Ala	Thr	GCG	ACG	Ala>Thr	GCG>ACG	1.61061170795878	0.243137254901961	-1.89039409029923	69	2281	CAI
ecoli	2	4-fold	Ala	Pro	GCG	CCG	Ala>Pro	GCG>CCG	1.61061170795878	0.419204956117708	-1.34583294084684	3	2281	CAI
ecoli	2	4-fold	Ala	Gly	GCG	GGG	Ala>Gly	GCG>GGG	1.61061170795878	0.934437869822485	-0.544379264704779	3	2281	CAI
ecoli	2	4-fold	Ala	Val	GCG	GTG	Ala>Val	GCG>GTG	1.61061170795878	1.75606720597386	0.0864575745309007	86	2281	CAI
ecoli	2	4-fold	Ala	Thr	GCT	ACT	Ala>Thr	GCT>ACT	0.501205875904407	1.53254901960784	1.11753645709715	33	725	CAI
ecoli	2	4-fold	Ala	Gly	GCT	GGT	Ala>Gly	GCT>GGT	0.501205875904407	0.298224852071006	-0.519033445143742	3	725	CAI
ecoli	2	4-fold	Ala	Val	GCT	GTT	Ala>Val	GCT>GTT	0.501205875904407	1.19975108898569	0.872736290029941	17	725	CAI
ecoli	2	4-fold	Gly	Ala	GGA	GCA	Gly>Ala	GGA>GCA	0.376994881059922	0.788101809260963	0.737257330509677	2	444	CAI
ecoli	2	4-fold	Gly	Ala	GGC	GCC	Gly>Ala	GGC>GCC	1.69888587774767	2.11284881938056	0.218052986002846	2	1769	CAI
ecoli	2	4-fold	Gly	Val	GGC	GTC	Gly>Val	GGC>GTC	1.69888587774767	0.950840074673304	-0.580335761942498	4	1769	CAI
ecoli	2	4-fold	Gly	Ala	GGG	GCG	Gly>Ala	GGG>GCG	0.647997591087022	0.594296228150874	-0.0864951407998356	2	683	CAI
ecoli	2	4-fold	Gly	Val	GGG	GTG	Gly>Val	GGG>GTG	0.647997591087022	1.75606720597386	0.996847700922772	1	683	CAI
ecoli	2	4-fold	Gly	Ala	GGT	GCT	Gly>Ala	GGT>GCT	1.27612165010539	0.504753143207605	-0.927391574344833	10	1390	CAI
ecoli	2	4-fold	Gly	Val	GGT	GTT	Gly>Val	GGT>GTT	1.27612165010539	1.19975108898569	-0.0617064202345184	3	1390	CAI
ecoli	2	4-fold	Val	Ala	GTA	GCA	Val>Ala	GTA>GCA	0.557561049598059	0.788101809260963	0.346002820372326	8	593	CAI
ecoli	2	4-fold	Val	Ala	GTC	GCC	Val>Ala	GTC>GCC	0.88336114060367	2.11284881938056	0.87199248822172	20	969	CAI
ecoli	2	4-fold	Val	Gly	GTC	GGC	Val>Gly	GTC>GGC	0.88336114060367	2.26177514792899	0.940102152397264	3	969	CAI
ecoli	2	4-fold	Val	Ala	GTG	GCG	Val>Ala	GTG>GCG	1.67207644471409	0.594296228150874	-1.03433516946984	19	1866	CAI
ecoli	2	4-fold	Val	Gly	GTG	GGG	Val>Gly	GTG>GGG	1.67207644471409	0.934437869822485	-0.581829166982913	4	1866	CAI
ecoli	2	4-fold	Val	Ala	GTT	GCT	Val>Ala	GTT>GCT	0.88700136508418	0.504753143207605	-0.563691672888191	13	1095	CAI
ecoli	2	4-fold	Val	Gly	GTT	GGT	Val>Gly	GTT>GGT	0.88700136508418	0.298224852071006	-1.08977625395156	3	1095	CAI
ecoli	3	4-fold	Thr	Ala	ACA	GCA	Thr>Ala	ACA>GCA	0.314947713758458	0.841759938247781	0.982889556677889	2	242	CAI
ecoli	3	4-fold	Thr	Pro	ACC	CCC	Thr>Pro	ACC>CCC	2.04387943407833	0.432234432234432	-1.55345445223107	5	1585	CAI
ecoli	3	4-fold	Thr	Ala	ACC	GCC	Thr>Ala	ACC>GCC	2.04387943407833	0.707448861443458	-1.06084720042385	10	1585	CAI
ecoli	3	4-fold	Thr	Ala	ACG	GCG	Thr>Ala	ACG>GCG	1.03834324379742	1.85295252798147	0.579111583692269	14	813	CAI
ecoli	3	4-fold	Thr	Ala	ACT	GCT	Thr>Ala	ACT>GCT	0.602829608365799	0.597838672327287	-0.00831226014636393	8	438	CAI
ecoli	3	4-fold	Pro	Thr	CCA	ACA	Pro>Thr	CCA>ACA	0.69540366753989	0.315701091519731	-0.789523726412203	2	417	CAI
ecoli	3	4-fold	Pro	Ala	CCA	GCA	Pro>Ala	CCA>GCA	0.69540366753989	0.841759938247781	0.190977371690124	2	417	CAI
ecoli	3	4-fold	Pro	Thr	CCC	ACC	Pro>Thr	CCC>ACC	0.296261014527268	0.853064651553317	1.05737420046835	1	168	CAI
ecoli	3	4-fold	Pro	Thr	CCG	ACG	Pro>Thr	CCG>ACG	2.52536318170993	0.890008396305626	-1.0428365142759	6	1700	CAI
ecoli	3	4-fold	Pro	Ala	CCG	GCG	Pro>Ala	CCG>GCG	2.52536318170993	1.85295252798147	-0.309590189769575	2	1700	CAI
ecoli	3	4-fold	Pro	Thr	CCT	ACT	Pro>Thr	CCT>ACT	0.48297213622291	1.94122586062133	1.39096045907423	2	340	CAI
ecoli	3	4-fold	Ala	Thr	GCA	ACA	Ala>Thr	GCA>ACA	0.748246297739673	0.315701091519731	-0.862753277552402	25	1030	CAI
ecoli	3	4-fold	Ala	Pro	GCA	CCA	Ala>Pro	GCA>CCA	0.748246297739673	1.69377289377289	0.816907003473046	2	1030	CAI
ecoli	3	4-fold	Ala	Gly	GCA	GGA	Ala>Gly	GCA>GGA	0.748246297739673	1.31930119974742	0.567067440369336	2	1030	CAI
ecoli	3	4-fold	Ala	Val	GCA	GTA	Ala>Val	GCA>GTA	0.748246297739673	0.293724966622163	-0.934881597310672	25	1030	CAI
ecoli	3	4-fold	Ala	Thr	GCC	ACC	Ala>Thr	GCC>ACC	1.09163790223806	0.853064651553317	-0.246573555926354	56	1535	CAI
ecoli	3	4-fold	Ala	Pro	GCC	CCC	Ala>Pro	GCC>CCC	1.09163790223806	0.432234432234432	-0.926326673794433	3	1535	CAI
ecoli	3	4-fold	Ala	Gly	GCC	GGC	Ala>Gly	GCC>GGC	1.09163790223806	0.287939381182909	-1.33242890022453	4	1535	CAI
ecoli	3	4-fold	Ala	Val	GCC	GTC	Ala>Val	GCC>GTC	1.09163790223806	0.524127407972535	-0.733600536373484	28	1535	CAI
ecoli	3	4-fold	Ala	Thr	GCG	ACG	Ala>Thr	GCG>ACG	1.60338492372787	0.890008396305626	-0.588591368074255	53	2140	CAI
ecoli	3	4-fold	Ala	Pro	GCG	CCG	Ala>Pro	GCG>CCG	1.60338492372787	0.838095238095238	-0.648683562619238	1	2140	CAI
ecoli	3	4-fold	Ala	Gly	GCG	GGG	Ala>Gly	GCG>GGG	1.60338492372787	0.677752052199537	-0.861005564952434	2	2140	CAI
ecoli	3	4-fold	Ala	Val	GCG	GTG	Ala>Val	GCG>GTG	1.60338492372787	2.9219912263971	0.600120195370154	55	2140	CAI
ecoli	3	4-fold	Ala	Thr	GCT	ACT	Ala>Thr	GCT>ACT	0.556730876294399	1.94122586062133	1.24886489133546	25	773	CAI
ecoli	3	4-fold	Ala	Pro	GCT	CCT	Ala>Pro	GCT>CCT	0.556730876294399	1.03589743589744	0.620858387216206	1	773	CAI
ecoli	3	4-fold	Ala	Gly	GCT	GGT	Ala>Gly	GCT>GGT	0.556730876294399	1.71500736687013	1.12496940163177	1	773	CAI
ecoli	3	4-fold	Ala	Val	GCT	GTT	Ala>Val	GCT>GTT	0.556730876294399	0.260156399008201	-0.760594265477117	15	773	CAI
ecoli	3	4-fold	Gly	Val	GGA	GTA	Gly>Val	GGA>GTA	0.240465050333192	0.293724966622163	0.19999370589253	1	261	CAI
ecoli	3	4-fold	Gly	Ala	GGC	GCC	Gly>Ala	GGC>GCC	1.82277045228981	0.707448861443458	-0.946361019986105	6	1992	CAI
ecoli	3	4-fold	Gly	Val	GGC	GTC	Gly>Val	GGC>GTC	1.82277045228981	0.524127407972535	-1.24624213437238	3	1992	CAI
ecoli	3	4-fold	Gly	Ala	GGG	GCG	Gly>Ala	GGG>GCG	0.505884020983978	1.85295252798147	1.29808448371231	1	523	CAI
ecoli	3	4-fold	Gly	Val	GGG	GTG	Gly>Val	GGG>GTG	0.505884020983978	2.9219912263971	1.75354972265039	1	523	CAI
ecoli	3	4-fold	Gly	Ala	GGT	GCT	Gly>Ala	GGT>GCT	1.43088047639302	0.597838672327287	-0.872626942077259	7	1684	CAI
ecoli	3	4-fold	Gly	Val	GGT	GTT	Gly>Val	GGT>GTT	1.43088047639302	0.260156399008201	-1.70444784101159	1	1684	CAI
ecoli	3	4-fold	Val	Ala	GTA	GCA	Val>Ala	GTA>GCA	0.571097596293079	0.841759938247781	0.387878453435693	6	618	CAI
ecoli	3	4-fold	Val	Ala	GTC	GCC	Val>Ala	GTC>GCC	0.827106863596872	0.707448861443458	-0.156248111861132	5	914	CAI
ecoli	3	4-fold	Val	Ala	GTG	GCG	Val>Ala	GTG>GCG	1.67448595424269	1.85295252798147	0.101268351212691	13	1947	CAI
ecoli	3	4-fold	Val	Gly	GTG	GGG	Val>Gly	GTG>GGG	1.67448595424269	0.677752052199537	-0.904392170171816	2	1947	CAI
ecoli	3	4-fold	Val	Ala	GTT	GCT	Val>Ala	GTT>GCT	0.927309585867362	0.597838672327287	-0.438907114130431	15	1139	CAI
ecoli	3	4-fold	Val	Gly	GTT	GGT	Val>Gly	GTT>GGT	0.927309585867362	1.71500736687013	0.614835654044121	1	1139	CAI
ecoli	4	4-fold	Thr	Ala	ACA	GCA	Thr>Ala	ACA>GCA	0.188765921904364	0.309963099630996	0.495738468565672	1	158	CAI
ecoli	4	4-fold	Thr	Pro	ACC	CCC	Thr>Pro	ACC>CCC	2.24932136145333	0.186165670367208	-2.4912542995163	2	1858	CAI
ecoli	4	4-fold	Thr	Ala	ACC	GCC	Thr>Ala	ACC>GCC	2.24932136145333	1.16336799731634	-0.659267812602006	5	1858	CAI
ecoli	4	4-fold	Thr	Pro	ACG	CCG	Thr>Pro	ACG>CCG	0.633952808519524	3.07087959009394	1.5776196292424	1	512	CAI
ecoli	4	4-fold	Thr	Ala	ACG	GCG	Thr>Ala	ACG>GCG	0.633952808519524	1.6759476685676	0.972061477340383	2	512	CAI
ecoli	4	4-fold	Thr	Ala	ACT	GCT	Thr>Ala	ACT>GCT	0.927959908122781	0.850721234485072	-0.0868942455976817	2	794	CAI
ecoli	4	4-fold	Pro	Thr	CCG	ACG	Pro>Thr	CCG>ACG	2.93920220082531	0.924613080379431	-1.15644397948147	3	1943	CAI
ecoli	4	4-fold	Pro	Ala	CCG	GCG	Pro>Ala	CCG>GCG	2.93920220082531	1.6759476685676	-0.561733762999821	1	1943	CAI
ecoli	4	4-fold	Pro	Ala	CCT	GCT	Pro>Ala	CCT>GCT	0.412654745529574	0.850721234485072	0.723348461191477	1	279	CAI
ecoli	4	4-fold	Ala	Thr	GCA	ACA	Ala>Thr	GCA>ACA	0.862148760330579	1.18821767348977	0.320750052003171	17	1369	CAI
ecoli	4	4-fold	Ala	Pro	GCA	CCA	Ala>Pro	GCA>CCA	0.862148760330579	0.129803586678053	-1.89275127973547	2	1369	CAI
ecoli	4	4-fold	Ala	Gly	GCA	GGA	Ala>Gly	GCA>GGA	0.862148760330579	1.46435671684181	0.529695796824847	1	1369	CAI
ecoli	4	4-fold	Ala	Val	GCA	GTA	Ala>Val	GCA>GTA	0.862148760330579	0.446934460887949	-0.656908128750248	17	1369	CAI
ecoli	4	4-fold	Ala	Thr	GCC	ACC	Ala>Thr	GCC>ACC	0.790743801652893	1.80928607089366	0.827642400568639	27	1170	CAI
ecoli	4	4-fold	Ala	Gly	GCC	GGC	Ala>Gly	GCC>GGC	0.790743801652893	0.0931553535927293	-2.13775901074457	4	1170	CAI
ecoli	4	4-fold	Ala	Val	GCC	GTC	Ala>Val	GCC>GTC	0.790743801652893	0.545877378435518	-0.370522935352803	13	1170	CAI
ecoli	4	4-fold	Ala	Thr	GCG	ACG	Ala>Thr	GCG>ACG	1.42148760330579	0.924613080379431	-0.430046050539671	24	2139	CAI
ecoli	4	4-fold	Ala	Pro	GCG	CCG	Ala>Pro	GCG>CCG	1.42148760330579	3.07087959009394	0.770222317843997	5	2139	CAI
ecoli	4	4-fold	Ala	Gly	GCG	GGG	Ala>Gly	GCG>GGG	1.42148760330579	0.58051689860835	-0.89543839997214	8	2139	CAI
ecoli	4	4-fold	Ala	Val	GCG	GTG	Ala>Val	GCG>GTG	1.42148760330579	1.97167019027484	0.327157435438211	21	2139	CAI
ecoli	4	4-fold	Ala	Thr	GCT	ACT	Ala>Thr	GCT>ACT	0.925619834710744	0.0778831752371443	-2.47407853322468	20	1564	CAI
ecoli	4	4-fold	Ala	Pro	GCT	CCT	Ala>Pro	GCT>CCT	0.925619834710744	0.613151152860803	-0.411797071502731	3	1564	CAI
ecoli	4	4-fold	Ala	Gly	GCT	GGT	Ala>Gly	GCT>GGT	0.925619834710744	1.86197103095711	0.698872970217693	2	1564	CAI
ecoli	4	4-fold	Ala	Val	GCT	GTT	Ala>Val	GCT>GTT	0.925619834710744	1.03551797040169	0.112181965814931	13	1564	CAI
ecoli	4	4-fold	Gly	Ala	GGC	GCC	Gly>Ala	GGC>GCC	1.82647416003238	1.16336799731634	-0.451036970839063	5	2228	CAI
ecoli	4	4-fold	Gly	Val	GGC	GTC	Gly>Val	GGC>GTC	1.82647416003238	0.545877378435518	-1.20761990422373	1	2228	CAI
ecoli	4	4-fold	Gly	Ala	GGG	GCG	Gly>Ala	GGG>GCG	0.228849008231008	1.6759476685676	1.99069441522472	1	279	CAI
ecoli	4	4-fold	Gly	Val	GGG	GTG	Gly>Val	GGG>GTG	0.228849008231008	1.97167019027484	2.15318768472096	2	279	CAI
ecoli	4	4-fold	Gly	Ala	GGT	GCT	Gly>Ala	GGT>GCT	1.8410470921603	0.850721234485072	-0.771942034738415	5	2591	CAI
ecoli	4	4-fold	Gly	Val	GGT	GTT	Gly>Val	GGT>GTT	1.8410470921603	1.03551797040169	-0.575390475635795	2	2591	CAI
ecoli	4	4-fold	Val	Ala	GTA	GCA	Val>Ala	GTA>GCA	0.697813973424775	0.309963099630996	-0.81132002396133	3	905	CAI
ecoli	4	4-fold	Val	Ala	GTC	GCC	Val>Ala	GTC>GCC	0.626375196456637	1.16336799731634	0.61905129393391	1	737	CAI
ecoli	4	4-fold	Val	Ala	GTG	GCG	Val>Ala	GTG>GCG	1.26932418916988	1.6759476685676	0.277875040219758	3	1597	CAI
ecoli	4	4-fold	Val	Gly	GTG	GGG	Val>Gly	GTG>GGG	1.26932418916988	0.58051689860835	-0.78222752569436	1	1597	CAI
ecoli	4	4-fold	Val	Ala	GTT	GCT	Val>Ala	GTT>GCT	1.40648664094871	0.850721234485072	-0.502719185151158	6	1994	CAI
ecoli	4	4-fold	Val	Gly	GTT	GGT	Val>Gly	GTT>GGT	1.40648664094871	1.86197103095711	0.280523378354224	3	1994	CAI
spneumoniae	1	4-fold	Thr	Ala	ACA	GCA	Thr>Ala	ACA>GCA	1.13428703276419	0.953840403662867	-0.173246525250496	13	1031	CAI
spneumoniae	1	4-fold	Thr	Pro	ACA	CCA	Thr>Pro	ACA>CCA	1.13428703276419	1.26519114688129	0.109209805524869	4	1031	CAI
spneumoniae	1	4-fold	Thr	Pro	ACC	CCC	Thr>Pro	ACC>CCC	1.24042455006922	0.677665995975855	-0.604487503711267	3	1058	CAI
spneumoniae	1	4-fold	Thr	Ala	ACC	GCC	Thr>Ala	ACC>GCC	1.24042455006922	1.02186507194917	-0.193806999394272	9	1058	CAI
spneumoniae	1	4-fold	Thr	Pro	ACG	CCG	Thr>Pro	ACG>CCG	0.585140747577296	0.44748490945674	-0.268157035376014	1	501	CAI
spneumoniae	1	4-fold	Thr	Ala	ACG	GCG	Thr>Ala	ACG>GCG	0.585140747577296	0.481405344795365	-0.195105965416524	4	501	CAI
spneumoniae	1	4-fold	Thr	Ala	ACT	GCT	Thr>Ala	ACT>GCT	1.04014766958929	1.5428891795926	0.394262732141331	21	898	CAI
spneumoniae	1	4-fold	Thr	Pro	ACT	CCT	Thr>Pro	ACT>CCT	1.04014766958929	1.60965794768612	0.436624996004222	1	898	CAI
spneumoniae	1	4-fold	Pro	Thr	CCA	ACA	Pro>Thr	CCA>ACA	1.29216518718641	1.1386593204775	-0.126457283148514	3	695	CAI
spneumoniae	1	4-fold	Pro	Ala	CCA	GCA	Pro>Ala	CCA>GCA	1.29216518718641	0.953840403662867	-0.303550716979351	4	695	CAI
spneumoniae	1	4-fold	Pro	Thr	CCC	ACC	Pro>Thr	CCC>ACC	0.690081049787727	1.14692378328742	0.507971897956237	1	345	CAI
spneumoniae	1	4-fold	Pro	Ala	CCC	GCC	Pro>Ala	CCC>GCC	0.690081049787727	1.02186507194917	0.392528639835135	1	345	CAI
spneumoniae	1	4-fold	Pro	Thr	CCG	ACG	Pro>Thr	CCG>ACG	0.4245465071401	0.574839302112029	0.303007398756482	1	210	CAI
spneumoniae	1	4-fold	Pro	Ala	CCG	GCG	Pro>Ala	CCG>GCG	0.4245465071401	0.481405344795365	0.125660256553914	1	210	CAI
spneumoniae	1	4-fold	Pro	Thr	CCT	ACT	Pro>Thr	CCT>ACT	1.59320725588576	1.13957759412305	-0.335066480867689	6	883	CAI
spneumoniae	1	4-fold	Pro	Ala	CCT	GCT	Pro>Ala	CCT>GCT	1.59320725588576	1.5428891795926	-0.032090330323695	2	883	CAI
spneumoniae	1	4-fold	Ala	Thr	GCA	ACA	Ala>Thr	GCA>ACA	0.914592658907789	1.1386593204775	0.219106516425583	20	1050	CAI
spneumoniae	1	4-fold	Ala	Val	GCA	GTA	Ala>Val	GCA>GTA	0.914592658907789	0.743375174337517	-0.207252741870014	48	1050	CAI
spneumoniae	1	4-fold	Ala	Pro	GCA	CCA	Ala>Pro	GCA>CCA	0.914592658907789	1.26519114688129	0.324469413370112	4	1050	CAI
spneumoniae	1	4-fold	Ala	Gly	GCA	GGA	Ala>Gly	GCA>GGA	0.914592658907789	1.29083038173947	0.344530346604606	3	1050	CAI
spneumoniae	1	4-fold	Ala	Val	GCC	GTC	Ala>Val	GCC>GTC	1.10367054610564	0.97350069735007	-0.125486108630787	48	1151	CAI
spneumoniae	1	4-fold	Ala	Thr	GCC	ACC	Ala>Thr	GCC>ACC	1.10367054610564	1.14692378328742	0.0384384855625872	50	1151	CAI
spneumoniae	1	4-fold	Ala	Pro	GCC	CCC	Ala>Pro	GCC>CCC	1.10367054610564	0.677665995975855	-0.487685276875509	2	1151	CAI
spneumoniae	1	4-fold	Ala	Gly	GCC	GGC	Ala>Gly	GCC>GGC	1.10367054610564	0.645415190869736	-0.536438623060366	1	1151	CAI
spneumoniae	1	4-fold	Ala	Val	GCG	GTG	Ala>Val	GCG>GTG	0.471978513876455	0.852161785216178	0.590748424567451	12	514	CAI
spneumoniae	1	4-fold	Ala	Thr	GCG	ACG	Ala>Thr	GCG>ACG	0.471978513876455	0.574839302112029	0.197119158970352	7	514	CAI
spneumoniae	1	4-fold	Ala	Gly	GCG	GGG	Ala>Gly	GCG>GGG	0.471978513876455	0.74931129476584	0.462142643280503	1	514	CAI
spneumoniae	1	4-fold	Ala	Thr	GCT	ACT	Ala>Thr	GCT>ACT	1.50975828111012	1.13957759412305	-0.281270382618116	75	1684	CAI
spneumoniae	1	4-fold	Ala	Val	GCT	GTT	Ala>Val	GCT>GTT	1.50975828111012	1.43096234309623	-0.0535987271225274	53	1684	CAI
spneumoniae	1	4-fold	Ala	Gly	GCT	GGT	Ala>Gly	GCT>GGT	1.50975828111012	1.31444313262495	-0.138526615251731	3	1684	CAI
spneumoniae	1	4-fold	Ala	Pro	GCT	CCT	Ala>Pro	GCT>CCT	1.50975828111012	1.60965794768612	0.0640680317887689	2	1684	CAI
spneumoniae	1	4-fold	Gly	Val	GGA	GTA	Gly>Val	GGA>GTA	1.24897800272533	0.743375174337517	-0.518825585240368	6	1352	CAI
spneumoniae	1	4-fold	Gly	Ala	GGA	GCA	Gly>Ala	GGA>GCA	1.24897800272533	0.953840403662867	-0.269559760775607	2	1352	CAI
spneumoniae	1	4-fold	Gly	Ala	GGC	GCC	Gly>Ala	GGC>GCC	0.696904808253845	1.02186507194917	0.38269028476886	3	643	CAI
spneumoniae	1	4-fold	Gly	Val	GGC	GTC	Gly>Val	GGC>GTC	0.696904808253845	0.97350069735007	0.334208948696587	4	643	CAI
spneumoniae	1	4-fold	Gly	Val	GGG	GTG	Gly>Val	GGG>GTG	0.775549931866848	0.852161785216178	0.0941924396078759	2	740	CAI
spneumoniae	1	4-fold	Gly	Ala	GGG	GCG	Gly>Ala	GGG>GCG	0.775549931866848	0.481405344795365	-0.476783968191791	1	740	CAI
spneumoniae	1	4-fold	Gly	Ala	GGT	GCT	Gly>Ala	GGT>GCT	1.27856725715398	1.5428891795926	0.187903230626499	11	1357	CAI
spneumoniae	1	4-fold	Gly	Val	GGT	GTT	Gly>Val	GGT>GTT	1.27856725715398	1.43096234309623	0.112598735578094	1	1357	CAI
spneumoniae	1	4-fold	Val	Ala	GTA	GCA	Val>Ala	GTA>GCA	0.668543279380718	0.953840403662867	0.355350496300715	12	786	CAI
spneumoniae	1	4-fold	Val	Gly	GTA	GGA	Val>Gly	GTA>GGA	0.668543279380718	1.29083038173947	0.657867760310574	1	786	CAI
spneumoniae	1	4-fold	Val	Ala	GTC	GCC	Val>Ala	GTC>GCC	1.08233638282899	1.02186507194917	-0.0574870953958476	16	1176	CAI
spneumoniae	1	4-fold	Val	Gly	GTC	GGC	Val>Gly	GTC>GGC	1.08233638282899	0.645415190869736	-0.5169209458977	3	1176	CAI
spneumoniae	1	4-fold	Val	Ala	GTG	GCG	Val>Ala	GTG>GCG	0.899366643209008	0.481405344795365	-0.624884637521337	8	1040	CAI
spneumoniae	1	4-fold	Val	Gly	GTG	GGG	Val>Gly	GTG>GGG	0.899366643209008	0.74931129476584	-0.182514011008618	1	1040	CAI
spneumoniae	1	4-fold	Val	Ala	GTT	GCT	Val>Ala	GTT>GCT	1.34975369458128	1.5428891795926	0.133725348585556	19	1648	CAI
spneumoniae	1	4-fold	Val	Gly	GTT	GGT	Val>Gly	GTT>GGT	1.34975369458128	1.31444313262495	-0.0265070345920527	1	1648	CAI
spneumoniae	2	4-fold	Thr	Pro	ACA	CCA	Thr>Pro	ACA>CCA	1.19121973297126	1.5197889182058	0.24357554014054	2	1152	CAI
spneumoniae	2	4-fold	Thr	Ala	ACA	GCA	Thr>Ala	ACA>GCA	1.19121973297126	0.990987927223262	-0.184013734752391	12	1152	CAI
spneumoniae	2	4-fold	Thr	Pro	ACC	CCC	Thr>Pro	ACC>CCC	1.16677981443766	0.530719939690916	-0.787665773103151	3	990	CAI
spneumoniae	2	4-fold	Thr	Ala	ACC	GCC	Thr>Ala	ACC>GCC	1.16677981443766	0.959020574732188	-0.196071843583676	12	990	CAI
spneumoniae	2	4-fold	Thr	Ala	ACG	GCG	Thr>Ala	ACG>GCG	0.516859017877348	0.461146063594627	-0.1140319411643	3	441	CAI
spneumoniae	2	4-fold	Thr	Pro	ACG	CCG	Thr>Pro	ACG>CCG	0.516859017877348	0.444779494911421	-0.150160154728438	1	441	CAI
spneumoniae	2	4-fold	Thr	Ala	ACT	GCT	Thr>Ala	ACT>GCT	1.12514143471374	1.58884543444992	0.34507292614606	25	1042	CAI
spneumoniae	2	4-fold	Pro	Thr	CCA	ACA	Pro>Thr	CCA>ACA	1.57406042741341	1.21940163191296	-0.255279791334865	2	901	CAI
spneumoniae	2	4-fold	Pro	Ala	CCA	GCA	Pro>Ala	CCA>GCA	1.57406042741341	0.990987927223262	-0.462674091022809	1	901	CAI
spneumoniae	2	4-fold	Pro	Thr	CCC	ACC	Pro>Thr	CCC>ACC	0.474576271186441	1.03989120580236	0.784334498800196	1	262	CAI
spneumoniae	2	4-fold	Pro	Thr	CCT	ACT	Pro>Thr	CCT>ACT	1.54310980103169	1.2520398912058	-0.209010533072349	5	894	CAI
spneumoniae	2	4-fold	Pro	Ala	CCT	GCT	Pro>Ala	CCT>GCT	1.54310980103169	1.58884543444992	0.0292060137133424	2	894	CAI
spneumoniae	2	4-fold	Ala	Val	GCA	GTA	Ala>Val	GCA>GTA	0.963503649635036	0.707880434782609	-0.308263599409542	52	1225	CAI
spneumoniae	2	4-fold	Ala	Thr	GCA	ACA	Ala>Thr	GCA>ACA	0.963503649635036	1.21940163191296	0.235517497603511	31	1225	CAI
spneumoniae	2	4-fold	Ala	Pro	GCA	CCA	Ala>Pro	GCA>CCA	0.963503649635036	1.5197889182058	0.455712472808498	2	1225	CAI
spneumoniae	2	4-fold	Ala	Gly	GCA	GGA	Ala>Gly	GCA>GGA	0.963503649635036	1.27943630632301	0.283572972362681	1	1225	CAI
spneumoniae	2	4-fold	Ala	Val	GCC	GTC	Ala>Val	GCC>GTC	1.03617193836172	0.995244565217391	-0.0402959032287926	41	1186	CAI
spneumoniae	2	4-fold	Ala	Gly	GCC	GGC	Ala>Gly	GCC>GGC	1.03617193836172	0.630446875579455	-0.496797377823645	2	1186	CAI
spneumoniae	2	4-fold	Ala	Thr	GCC	ACC	Ala>Thr	GCC>ACC	1.03617193836172	1.03989120580236	0.00358265899897675	40	1186	CAI
spneumoniae	2	4-fold	Ala	Pro	GCC	CCC	Ala>Pro	GCC>CCC	1.03617193836172	0.530719939690916	-0.668962010033018	3	1186	CAI
spneumoniae	2	4-fold	Ala	Val	GCG	GTG	Ala>Val	GCG>GTG	0.45352798053528	0.78804347826087	0.552402716300271	22	533	CAI
spneumoniae	2	4-fold	Ala	Gly	GCG	GGG	Ala>Gly	GCG>GGG	0.45352798053528	0.590394956424995	0.263683658412537	4	533	CAI
spneumoniae	2	4-fold	Ala	Thr	GCG	ACG	Ala>Thr	GCG>ACG	0.45352798053528	0.488667271078876	0.0746090119265192	14	533	CAI
spneumoniae	2	4-fold	Ala	Val	GCT	GTT	Ala>Val	GCT>GTT	1.54679643146796	1.50883152173913	-0.0248488225038358	52	1930	CAI
spneumoniae	2	4-fold	Ala	Thr	GCT	ACT	Ala>Thr	GCT>ACT	1.54679643146796	1.2520398912058	-0.211396620739258	72	1930	CAI
spneumoniae	2	4-fold	Ala	Gly	GCT	GGT	Ala>Gly	GCT>GGT	1.54679643146796	1.49972186167254	-0.0309042791945081	2	1930	CAI
spneumoniae	2	4-fold	Ala	Pro	GCT	CCT	Ala>Pro	GCT>CCT	1.54679643146796	1.50471164719186	-0.0275828823640862	2	1930	CAI
spneumoniae	2	4-fold	Gly	Ala	GGA	GCA	Gly>Ala	GGA>GCA	1.24534562211982	0.990987927223262	-0.228445418121715	2	1474	CAI
spneumoniae	2	4-fold	Gly	Val	GGA	GTA	Gly>Val	GGA>GTA	1.24534562211982	0.707880434782609	-0.564832215446823	1	1474	CAI
spneumoniae	2	4-fold	Gly	Val	GGC	GTC	Gly>Val	GGC>GTC	0.664331797235023	0.995244565217391	0.404156738746992	1	631	CAI
spneumoniae	2	4-fold	Gly	Ala	GGC	GCC	Gly>Ala	GGC>GCC	0.664331797235023	0.959020574732188	0.367084561462241	3	631	CAI
spneumoniae	2	4-fold	Gly	Val	GGG	GTG	Gly>Val	GGG>GTG	0.603133640552995	0.78804347826087	0.267375567008576	1	617	CAI
spneumoniae	2	4-fold	Gly	Ala	GGG	GCG	Gly>Ala	GGG>GCG	0.603133640552995	0.461146063594627	-0.268372924180059	2	617	CAI
spneumoniae	2	4-fold	Gly	Ala	GGT	GCT	Gly>Ala	GGT>GCT	1.48718894009217	1.58884543444992	0.0661155880549575	7	1709	CAI
spneumoniae	2	4-fold	Gly	Val	GGT	GTT	Gly>Val	GGT>GTT	1.48718894009217	1.50883152173913	0.0144468395046883	2	1709	CAI
spneumoniae	2	4-fold	Val	Ala	GTA	GCA	Val>Ala	GTA>GCA	0.639890616988549	0.990987927223262	0.437349740858296	9	787	CAI
spneumoniae	2	4-fold	Val	Gly	GTA	GGA	Val>Gly	GTA>GGA	0.639890616988549	1.27943630632301	0.69279951530541	1	787	CAI
spneumoniae	2	4-fold	Val	Ala	GTC	GCC	Val>Ala	GTC>GCC	1.08084088190053	0.959020574732188	-0.119570331172236	10	1237	CAI
spneumoniae	2	4-fold	Val	Ala	GTG	GCG	Val>Ala	GTG>GCG	0.830627243206289	0.461146063594627	-0.588369852682404	7	988	CAI
spneumoniae	2	4-fold	Val	Ala	GTT	GCT	Val>Ala	GTT>GCT	1.44864125790463	1.58884543444992	0.0923754659913324	24	1808	CAI
spneumoniae	2	4-fold	Val	Gly	GTT	GGT	Val>Gly	GTT>GGT	1.44864125790463	1.49972186167254	0.0346512607503909	2	1808	CAI
spneumoniae	3	4-fold	Thr	Ala	ACA	GCA	Thr>Ala	ACA>GCA	1.33108250685799	1.04680454050692	-0.24022989668571	11	1384	CAI
spneumoniae	3	4-fold	Thr	Pro	ACA	CCA	Thr>Pro	ACA>CCA	1.33108250685799	1.90800434625136	0.360042610225157	1	1384	CAI
spneumoniae	3	4-fold	Thr	Ala	ACC	GCC	Thr>Ala	ACC>GCC	1.02553281282971	0.893795677188618	-0.137476003261638	9	951	CAI
spneumoniae	3	4-fold	Thr	Pro	ACC	CCC	Thr>Pro	ACC>CCC	1.02553281282971	0.307135095979717	-1.20545183996961	5	951	CAI
spneumoniae	3	4-fold	Thr	Ala	ACG	GCG	Thr>Ala	ACG>GCG	0.391643806710276	0.409267610013995	0.04400548253214	5	367	CAI
spneumoniae	3	4-fold	Thr	Pro	ACT	CCT	Thr>Pro	ACT>CCT	1.25174087360203	1.42557044549076	0.130027024301161	2	1272	CAI
spneumoniae	3	4-fold	Thr	Ala	ACT	GCT	Thr>Ala	ACT>GCT	1.25174087360203	1.65013217229047	0.276300821654428	21	1272	CAI
spneumoniae	3	4-fold	Pro	Ala	CCA	GCA	Pro>Ala	CCA>GCA	1.95825963919349	1.04680454050692	-0.626269450620715	1	1212	CAI
spneumoniae	3	4-fold	Pro	Thr	CCA	ACA	Pro>Thr	CCA>ACA	1.95825963919349	1.31800125444282	-0.395914946610372	6	1212	CAI
spneumoniae	3	4-fold	Pro	Thr	CCC	ACC	Pro>Thr	CCC>ACC	0.290060134418111	0.940832113736149	1.1764380360712	1	153	CAI
spneumoniae	3	4-fold	Pro	Thr	CCT	ACT	Pro>Thr	CCT>ACT	1.40077821011673	1.32552791135271	-0.0552130903499834	2	877	CAI
spneumoniae	3	4-fold	Ala	Val	GCA	GTA	Ala>Val	GCA>GTA	1.01452313220542	0.744125326370757	-0.309928677201747	43	1429	CAI
spneumoniae	3	4-fold	Ala	Thr	GCA	ACA	Ala>Thr	GCA>ACA	1.01452313220542	1.31800125444282	0.261675012215499	25	1429	CAI
spneumoniae	3	4-fold	Ala	Thr	GCC	ACC	Ala>Thr	GCC>ACC	0.975595148974397	0.940832113736149	-0.0362791959593209	51	1197	CAI
spneumoniae	3	4-fold	Ala	Val	GCC	GTC	Ala>Val	GCC>GTC	0.975595148974397	0.942558746736292	-0.0344458535705897	32	1197	CAI
spneumoniae	3	4-fold	Ala	Gly	GCC	GGC	Ala>Gly	GCC>GGC	0.975595148974397	0.562424242424242	-0.550715959467201	2	1197	CAI
spneumoniae	3	4-fold	Ala	Pro	GCC	CCC	Ala>Pro	GCC>CCC	0.975595148974397	0.307135095979717	-1.15553695078647	2	1197	CAI
spneumoniae	3	4-fold	Ala	Val	GCG	GTG	Ala>Val	GCG>GTG	0.414433298397964	0.740208877284595	0.57991419560618	24	510	CAI
spneumoniae	3	4-fold	Ala	Thr	GCG	ACG	Ala>Thr	GCG>ACG	0.414433298397964	0.415638720468325	0.00290368190163478	8	510	CAI
spneumoniae	3	4-fold	Ala	Gly	GCG	GGG	Ala>Gly	GCG>GGG	0.414433298397964	0.520865800865801	0.228531093026341	1	510	CAI
spneumoniae	3	4-fold	Ala	Val	GCT	GTT	Ala>Val	GCT>GTT	1.59544842042222	1.57310704960836	-0.0141012717651299	51	2224	CAI
spneumoniae	3	4-fold	Ala	Thr	GCT	ACT	Ala>Thr	GCT>ACT	1.59544842042222	1.32552791135271	-0.185331271847859	67	2224	CAI
spneumoniae	3	4-fold	Ala	Pro	GCT	CCT	Ala>Pro	GCT>CCT	1.59544842042222	1.42557044549076	-0.112575323254133	3	2224	CAI
spneumoniae	3	4-fold	Ala	Gly	GCT	GGT	Ala>Gly	GCT>GGT	1.59544842042222	1.70251082251082	0.0649453365151726	6	2224	CAI
spneumoniae	3	4-fold	Gly	Val	GGA	GTA	Gly>Val	GGA>GTA	1.18974711852744	0.744125326370757	-0.469236259020612	3	1508	CAI
spneumoniae	3	4-fold	Gly	Ala	GGC	GCC	Gly>Ala	GGC>GCC	0.558747634612076	0.893795677188618	0.469712207957985	2	580	CAI
spneumoniae	3	4-fold	Gly	Val	GGC	GTC	Gly>Val	GGC>GTC	0.558747634612076	0.942558746736292	0.522827468465895	1	580	CAI
spneumoniae	3	4-fold	Gly	Val	GGG	GTG	Gly>Val	GGG>GTG	0.518837089282642	0.740208877284595	0.355284840282582	1	565	CAI
spneumoniae	3	4-fold	Gly	Ala	GGT	GCT	Gly>Ala	GGT>GCT	1.73266815757784	1.65013217229047	-0.0488042323205651	7	2184	CAI
spneumoniae	3	4-fold	Gly	Val	GGT	GTT	Gly>Val	GGT>GTT	1.73266815757784	1.57310704960836	-0.0966039781848297	1	2184	CAI
spneumoniae	3	4-fold	Val	Ala	GTA	GCA	Val>Ala	GTA>GCA	0.690401968826907	1.04680454050692	0.416174208261523	3	895	CAI
spneumoniae	3	4-fold	Val	Gly	GTA	GGA	Val>Gly	GTA>GGA	0.690401968826907	1.21419913419913	0.564503520903982	1	895	CAI
spneumoniae	3	4-fold	Val	Gly	GTC	GGC	Val>Gly	GTC>GGC	1.03822805578343	0.562424242424242	-0.612932829034943	4	1239	CAI
spneumoniae	3	4-fold	Val	Ala	GTC	GCC	Val>Ala	GTC>GCC	1.03822805578343	0.893795677188618	-0.149777983646241	13	1239	CAI
spneumoniae	3	4-fold	Val	Ala	GTG	GCG	Val>Ala	GTG>GCG	0.75602953240361	0.409267610013995	-0.613599146308502	7	954	CAI
spneumoniae	3	4-fold	Val	Ala	GTT	GCT	Val>Ala	GTT>GCT	1.51534044298605	1.65013217229047	0.0852098703397872	23	2014	CAI
spneumoniae	3	4-fold	Val	Gly	GTT	GGT	Val>Gly	GTT>GGT	1.51534044298605	1.70251082251082	0.116456732755825	3	2014	CAI
spneumoniae	4	4-fold	Thr	Ala	ACA	GCA	Thr>Ala	ACA>GCA	1.56027164685908	1.18156609005678	-0.277998644701404	11	1636	CAI
spneumoniae	4	4-fold	Thr	Ala	ACC	GCC	Thr>Ala	ACC>GCC	0.533106960950764	0.651789251287469	0.200965044244485	6	469	CAI
spneumoniae	4	4-fold	Thr	Pro	ACC	CCC	Thr>Pro	ACC>CCC	0.533106960950764	0.0813793103448276	-1.87856051604673	1	469	CAI
spneumoniae	4	4-fold	Thr	Pro	ACG	CCG	Thr>Pro	ACG>CCG	0.214770797962649	0.216551724137931	0.00825419854368785	1	192	CAI
spneumoniae	4	4-fold	Thr	Ala	ACG	GCG	Thr>Ala	ACG>GCG	0.214770797962649	0.331176548263568	0.432916612007861	1	192	CAI
spneumoniae	4	4-fold	Thr	Ala	ACT	GCT	Thr>Ala	ACT>GCT	1.6918505942275	1.83546811039218	0.0814719694066782	17	1758	CAI
spneumoniae	4	4-fold	Pro	Thr	CCA	ACA	Pro>Thr	CCA>ACA	2.63715627095909	1.53704092339979	-0.539814937750917	9	1753	CAI
spneumoniae	4	4-fold	Pro	Ala	CCA	GCA	Pro>Ala	CCA>GCA	2.63715627095909	1.18156609005678	-0.802813702064532	3	1753	CAI
spneumoniae	4	4-fold	Pro	Thr	CCT	ACT	Pro>Thr	CCT>ACT	1.15224681421865	1.70073452256034	0.389318455260783	4	756	CAI
spneumoniae	4	4-fold	Pro	Ala	CCT	GCT	Pro>Ala	CCT>GCT	1.15224681421865	1.83546811039218	0.465553459559983	1	756	CAI
spneumoniae	4	4-fold	Ala	Thr	GCA	ACA	Ala>Thr	GCA>ACA	1.1618003315058	1.53704092339979	0.279867266146067	34	1954	CAI
spneumoniae	4	4-fold	Ala	Val	GCA	GTA	Ala>Val	GCA>GTA	1.1618003315058	0.935891715008181	-0.216205535550884	64	1954	CAI
spneumoniae	4	4-fold	Ala	Pro	GCA	CCA	Ala>Pro	GCA>CCA	1.1618003315058	2.5351724137931	0.780244210811811	1	1954	CAI
spneumoniae	4	4-fold	Ala	Gly	GCA	GGA	Ala>Gly	GCA>GGA	1.1618003315058	1.07507127019322	-0.0775769115208383	1	1954	CAI
spneumoniae	4	4-fold	Ala	Val	GCC	GTC	Ala>Val	GCC>GTC	0.690042075736325	0.693737914621449	0.00534089755089338	34	994	CAI
spneumoniae	4	4-fold	Ala	Thr	GCC	ACC	Ala>Thr	GCC>ACC	0.690042075736325	0.522980062959077	-0.277162946859109	31	994	CAI
spneumoniae	4	4-fold	Ala	Gly	GCC	GGC	Ala>Gly	GCC>GGC	0.690042075736325	0.428254672157111	-0.476945957573685	1	994	CAI
spneumoniae	4	4-fold	Ala	Val	GCG	GTG	Ala>Val	GCG>GTG	0.318245569297463	0.497396995388963	0.446452028503673	7	463	CAI
spneumoniae	4	4-fold	Ala	Thr	GCG	ACG	Ala>Thr	GCG>ACG	0.318245569297463	0.239244491080797	-0.285233589249385	8	463	CAI
spneumoniae	4	4-fold	Ala	Pro	GCG	CCG	Ala>Pro	GCG>CCG	0.318245569297463	0.216551724137931	-0.384846382331467	1	463	CAI
spneumoniae	4	4-fold	Ala	Gly	GCT	GGT	Ala>Gly	GCT>GGT	1.82991202346041	2.22616407982262	0.196002343030143	9	3086	CAI
spneumoniae	4	4-fold	Ala	Thr	GCT	ACT	Ala>Thr	GCT>ACT	1.82991202346041	1.70073452256034	-0.0732035107926336	64	3086	CAI
spneumoniae	4	4-fold	Ala	Val	GCT	GTT	Ala>Val	GCT>GTT	1.82991202346041	1.87297337498141	0.0232580607761367	55	3086	CAI
spneumoniae	4	4-fold	Ala	Pro	GCT	CCT	Ala>Pro	GCT>CCT	1.82991202346041	1.16689655172414	-0.449889138549428	2	3086	CAI
spneumoniae	4	4-fold	Gly	Ala	GGA	GCA	Gly>Ala	GGA>GCA	1.08766437069505	1.18156609005678	0.0828008294261166	3	1521	CAI
spneumoniae	4	4-fold	Gly	Val	GGA	GTA	Gly>Val	GGA>GTA	1.08766437069505	0.935891715008181	-0.150273207957219	1	1521	CAI
spneumoniae	4	4-fold	Gly	Val	GGC	GTC	Gly>Val	GGC>GTC	0.395742016280526	0.693737914621449	0.561223197943838	1	458	CAI
spneumoniae	4	4-fold	Gly	Ala	GGG	GCG	Gly>Ala	GGG>GCG	0.254852849092048	0.331176548263568	0.261874897250363	1	303	CAI
spneumoniae	4	4-fold	Gly	Ala	GGT	GCT	Gly>Ala	GGT>GCT	2.26174076393237	1.83546811039218	-0.208824948541212	6	3257	CAI
spneumoniae	4	4-fold	Gly	Val	GGT	GTT	Gly>Val	GGT>GTT	2.26174076393237	1.87297337498141	-0.188598381271642	2	3257	CAI
spneumoniae	4	4-fold	Val	Ala	GTA	GCA	Val>Ala	GTA>GCA	0.90451960490871	1.18156609005678	0.267166133064328	4	1320	CAI
spneumoniae	4	4-fold	Val	Ala	GTC	GCC	Val>Ala	GTC>GCC	0.719545046393296	0.651789251287469	-0.0988834118193359	6	940	CAI
spneumoniae	4	4-fold	Val	Ala	GTG	GCG	Val>Ala	GTG>GCG	0.50523795270877	0.331176548263568	-0.42227389894642	5	672	CAI
spneumoniae	4	4-fold	Val	Ala	GTT	GCT	Val>Ala	GTT>GCT	1.87069739598923	1.83546811039218	-0.0190107244097119	19	2772	CAI
spneumoniae	4	4-fold	Val	Gly	GTT	GGT	Val>Gly	GTT>GGT	1.87069739598923	2.22616407982262	0.173960125113864	2	2772	CAI
