# Supplementary material for: No Evidence that Selection on Synonymous Codon Usage Affects Patterns of Protein Evolution in Bacteria
Source: Genome Biol Evol. 2023 Dec 27;16(2):evad232. doi: 10.1093/gbe/evad232 (PMC10849182; doi:10.1093/gbe/evad232)
Supplement: evad232_Supplementary_Data [file evad232_supplementary_data.zip › TableS5.csv]

species	cai_cat	MajorAllele	out1	n_subs	N	aa_major	rscu_major	aa_out	rscu_out	nt.dif	codon_mut	aa_mut	log_rscu	deg_out	deg_major	fold
ecoli	1	AAA	AAT	1	1450	Lys	1.4510582010582	Asn	1.1046176046176	1	AAT>AAA	Asn>Lys	0.2728	2	2	2-fold
ecoli	1	AAA	GAA	3	1450	Lys	1.4510582010582	Glu	1.32482650548467	1	GAA>AAA	Glu>Lys	0.091	2	2	2-fold
ecoli	1	AAC	CAC	1	536	Asn	0.917902350813743	His	0.694736842105263	1	CAC>AAC	His>Asn	0.2785	2	2	2-fold
ecoli	1	AAC	GAC	1	536	Asn	0.917902350813743	Asp	0.626415094339623	1	GAC>AAC	Asp>Asn	0.382	2	2	2-fold
ecoli	1	AAG	AAT	1	304	Lys	0.548941798941799	Asn	1.1046176046176	1	AAT>AAG	Asn>Lys	-0.6992	2	2	2-fold
ecoli	1	AAG	CAG	2	304	Lys	0.548941798941799	Gln	1.16645681188617	1	CAG>AAG	Gln>Lys	-0.7536	2	2	2-fold
ecoli	1	AAT	AAA	1	784	Asn	1.08209764918626	Lys	1.47512520868114	1	AAA>AAT	Lys>Asn	-0.3098	2	2	2-fold
ecoli	1	AAT	CAT	1	784	Asn	1.08209764918626	His	1.30526315789474	1	CAT>AAT	His>Asn	-0.1875	2	2	2-fold
ecoli	1	AAT	GAT	3	784	Asn	1.08209764918626	Asp	1.37358490566038	1	GAT>AAT	Asp>Asn	-0.2385	2	2	2-fold
ecoli	1	ACC	GCC	1	534	Thr	1.48587438711184	Ala	1.04614597980314	1	GCC>ACC	Ala>Thr	0.3509	4	4	4-fold
ecoli	1	ACG	GCG	2	407	Thr	1.31870184450152	Ala	1.47871660488304	1	GCG>ACG	Ala>Thr	-0.1145	4	4	4-fold
ecoli	1	CAA	AAA	1	838	Gln	0.791252485089463	Lys	1.47512520868114	1	AAA>CAA	Lys>Gln	-0.6228	2	2	2-fold
ecoli	1	CAA	GAA	4	838	Gln	0.791252485089463	Glu	1.32482650548467	1	GAA>CAA	Glu>Gln	-0.5154	2	2	2-fold
ecoli	1	CAC	CAG	1	242	His	0.693532338308458	Gln	1.16645681188617	1	CAG>CAC	Gln>His	-0.5199	2	2	2-fold
ecoli	1	CAT	AAT	1	743	His	1.30646766169154	Asn	1.1046176046176	1	AAT>CAT	Asn>His	0.1678	2	2	2-fold
ecoli	1	GAA	AAA	1	1740	Glu	1.3197099538563	Lys	1.47512520868114	1	AAA>GAA	Lys>Glu	-0.1113	2	2	2-fold
ecoli	1	GAA	GAC	1	1740	Glu	1.3197099538563	Asp	0.626415094339623	1	GAC>GAA	Asp>Glu	0.7451	2	2	2-fold
ecoli	1	GAA	GAT	4	1740	Glu	1.3197099538563	Asp	1.37358490566038	1	GAT>GAA	Asp>Glu	-0.04	2	2	2-fold
ecoli	1	GAC	AAC	1	392	Asp	0.632615057196063	Asn	0.895382395382395	1	AAC>GAC	Asn>Asp	-0.3473	2	2	2-fold
ecoli	1	GAC	GAA	2	392	Asp	0.632615057196063	Glu	1.32482650548467	1	GAA>GAC	Glu>Asp	-0.7391	2	2	2-fold
ecoli	1	GAG	GAC	2	579	Glu	0.680290046143705	Asp	0.626415094339623	1	GAC>GAG	Asp>Glu	0.0825	2	2	2-fold
ecoli	1	GAG	GAT	8	579	Glu	0.680290046143705	Asp	1.37358490566038	1	GAT>GAG	Asp>Glu	-0.7026	2	2	2-fold
ecoli	1	GAT	AAT	1	1579	Asp	1.36738494280394	Asn	1.1046176046176	1	AAT>GAT	Asn>Asp	0.2134	2	2	2-fold
ecoli	1	GAT	GAA	1	1579	Asp	1.36738494280394	Glu	1.32482650548467	1	GAA>GAT	Glu>Asp	0.0316	2	2	2-fold
ecoli	1	GCC	ACC	1	669	Ala	1.07876969242311	Thr	1.37541846006695	1	ACC>GCC	Thr>Ala	-0.2429	4	4	4-fold
ecoli	1	GCC	GGC	1	669	Ala	1.07876969242311	Gly	1.51770538243626	1	GGC>GCC	Gly>Ala	-0.3414	4	4	4-fold
ecoli	1	GCC	GTC	1	669	Ala	1.07876969242311	Val	0.91737504250255	1	GTC>GCC	Val>Ala	0.162	4	4	4-fold
ecoli	1	GCG	GTG	2	899	Ala	1.52088022005501	Val	1.42468548112887	1	GTG>GCG	Val>Ala	0.0653	4	4	4-fold
ecoli	1	GCT	ACT	1	273	Ala	0.589647411852963	Thr	0.680057388809182	1	ACT>GCT	Thr>Ala	-0.1426	4	4	4-fold
ecoli	1	GCT	CCT	1	273	Ala	0.589647411852963	Pro	0.719499478623566	1	CCT>GCT	Pro>Ala	-0.199	4	4	4-fold
ecoli	1	GTA	GCA	1	202	Val	0.347294766926185	Ala	0.830371980058801	1	GCA>GTA	Ala>Val	-0.8715	4	4	4-fold
ecoli	1	GTC	GCC	2	424	Val	0.871587661377747	Ala	1.04614597980314	1	GCC>GTC	Ala>Val	-0.1825	4	4	4-fold
ecoli	1	TAC	TTC	1	363	Tyr	1	Phe	0.65580693815988	1	TTC>TAC	Phe>Tyr	0.4218	2	2	2-fold
ecoli	1	TAT	TTT	1	872	Tyr	1	Phe	1.34419306184012	1	TTT>TAT	Phe>Tyr	-0.2958	2	2	2-fold
ecoli	1	TTC	TAC	1	503	Phe	0.399713467048711	Tyr	0.714543812104788	1	TAC>TTC	Tyr>Phe	-0.5808	2	2	2-fold
ecoli	1	TTT	TAT	1	1496	Phe	1.60028653295129	Tyr	1.28545618789521	1	TAT>TTT	Tyr>Phe	0.2191	2	2	2-fold
ecoli	2	AAA	CAA	2	3273	Lys	1.52538370720189	Gln	0.746642523011921	1	CAA>AAA	Gln>Lys	0.7143	2	2	2-fold
ecoli	2	AAC	AAG	1	1328	Asn	1.12244094488189	Lys	0.47851927322126	1	AAG>AAC	Lys>Asn	0.8524	2	2	2-fold
ecoli	2	AAC	GAC	2	1328	Asn	1.12244094488189	Asp	0.664381683575542	1	GAC>AAC	Asp>Asn	0.5243	2	2	2-fold
ecoli	2	AAT	AAA	2	1200	Asn	0.87755905511811	Lys	1.52148072677874	1	AAA>AAT	Lys>Asn	-0.5502	2	2	2-fold
ecoli	2	AAT	AAG	1	1200	Asn	0.87755905511811	Lys	0.47851927322126	1	AAG>AAT	Lys>Asn	0.6064	2	2	2-fold
ecoli	2	AAT	GAT	3	1200	Asn	0.87755905511811	Asp	1.33561831642446	1	GAT>AAT	Asp>Asn	-0.42	2	2	2-fold
ecoli	2	ACA	GCA	1	199	Thr	0.405494505494505	Ala	0.746881655004563	1	GCA>ACA	Ala>Thr	-0.6107	4	4	4-fold
ecoli	2	CAA	CAT	1	1201	Gln	0.671933224027426	His	1.18491704374057	1	CAT>CAA	His>Gln	-0.5672	2	2	2-fold
ecoli	2	CAA	GAA	1	1201	Gln	0.671933224027426	Glu	1.35846389445164	1	GAA>CAA	Glu>Gln	-0.7039	2	2	2-fold
ecoli	2	CAC	CAG	2	605	His	0.85431654676259	Gln	1.25335747698808	1	CAG>CAC	Gln>His	-0.3832	2	2	2-fold
ecoli	2	CAG	CAT	1	2526	Gln	1.32806677597257	His	1.18491704374057	1	CAT>CAG	His>Gln	0.114	2	2	2-fold
ecoli	2	CAT	CAG	1	1179	His	1.14568345323741	Gln	1.25335747698808	1	CAG>CAT	Gln>His	-0.0898	2	2	2-fold
ecoli	2	CAT	TAT	2	1179	His	1.14568345323741	Tyr	1.20042987641053	1	TAT>CAT	Tyr>His	-0.0467	2	2	2-fold
ecoli	2	CCA	GCA	1	307	Pro	0.761550387596899	Ala	0.746881655004563	1	GCA>CCA	Ala>Pro	0.0194	4	4	4-fold
ecoli	2	GAA	AAA	1	3741	Glu	1.36627634660422	Lys	1.52148072677874	1	AAA>GAA	Lys>Glu	-0.1076	2	2	2-fold
ecoli	2	GAA	GAC	3	3741	Glu	1.36627634660422	Asp	0.664381683575542	1	GAC>GAA	Asp>Glu	0.7209	2	2	2-fold
ecoli	2	GAA	GAT	6	3741	Glu	1.36627634660422	Asp	1.33561831642446	1	GAT>GAA	Asp>Glu	0.0227	2	2	2-fold
ecoli	2	GAC	AAC	1	983	Asp	0.704594594594595	Asn	1.04252400548697	1	AAC>GAC	Asn>Asp	-0.3917	2	2	2-fold
ecoli	2	GAC	GAA	2	983	Asp	0.704594594594595	Glu	1.35846389445164	1	GAA>GAC	Glu>Asp	-0.6564	2	2	2-fold
ecoli	2	GAC	GAG	3	983	Asp	0.704594594594595	Glu	0.641536105548357	1	GAG>GAC	Glu>Asp	0.0937	2	2	2-fold
ecoli	2	GAG	CAG	1	1143	Glu	0.633723653395785	Gln	1.25335747698808	1	CAG>GAG	Gln>Glu	-0.6819	2	2	2-fold
ecoli	2	GAG	GAT	3	1143	Glu	0.633723653395785	Asp	1.33561831642446	1	GAT>GAG	Asp>Glu	-0.7455	2	2	2-fold
ecoli	2	GAT	AAT	1	3098	Asp	1.29540540540541	Asn	0.957475994513032	1	AAT>GAT	Asn>Asp	0.3023	2	2	2-fold
ecoli	2	GAT	GAA	7	3098	Asp	1.29540540540541	Glu	1.35846389445164	1	GAA>GAT	Glu>Asp	-0.0475	2	2	2-fold
ecoli	2	GAT	GAG	6	3098	Asp	1.29540540540541	Glu	0.641536105548357	1	GAG>GAT	Glu>Asp	0.7026	2	2	2-fold
ecoli	2	GCC	ACC	1	1353	Ala	1.09925246095774	Thr	1.6401882092444	1	ACC>GCC	Thr>Ala	-0.4002	4	4	4-fold
ecoli	2	GCG	ACG	1	1802	Ala	1.56080230922952	Thr	1.18128978688071	1	ACG>GCG	Thr>Ala	0.2786	4	4	4-fold
ecoli	2	GTA	GCA	2	398	Val	0.38534169692968	Ala	0.746881655004563	1	GCA>GTA	Ala>Val	-0.6617	4	4	4-fold
ecoli	2	GTC	GCC	1	738	Val	0.900099042588313	Ala	1.05689078186796	1	GCC>GTC	Ala>Val	-0.1606	4	4	4-fold
ecoli	2	GTG	GCG	1	1637	Val	1.61346979201056	Ala	1.58472771524186	1	GCG>GTG	Ala>Val	0.018	4	4	4-fold
ecoli	2	TAT	CAT	1	1378	Tyr	0.666666666666667	His	1.18491704374057	1	CAT>TAT	His>Tyr	-0.5751	2	2	2-fold
ecoli	2	TAT	TTT	1	1378	Tyr	0.666666666666667	Phe	1.18759630200308	1	TTT>TAT	Phe>Tyr	-0.5773	2	2	2-fold
ecoli	3	AAA	AAC	2	4936	Lys	1.57658006979449	Asn	1.41003156787092	1	AAC>AAA	Asn>Lys	0.1116	2	2	2-fold
ecoli	3	AAC	AAA	2	2576	Asn	1.47991617184771	Lys	1.57057602490919	1	AAA>AAC	Lys>Asn	-0.0595	2	2	2-fold
ecoli	3	AAG	CAG	2	964	Lys	0.423419930205506	Gln	1.45787545787546	1	CAG>AAG	Gln>Lys	-1.2362	2	2	2-fold
ecoli	3	ACC	GCC	1	1997	Thr	2.17522816166884	Ala	0.899763659113026	1	GCC>ACC	Ala>Thr	0.8827	4	4	4-fold
ecoli	3	ACT	GCT	1	669	Thr	0.817209908735333	Ala	0.815237036007229	1	GCT>ACT	Ala>Thr	0.0024	4	4	4-fold
ecoli	3	CAA	AAA	2	788	Gln	0.462792714657415	Lys	1.57057602490919	1	AAA>CAA	Lys>Gln	-1.2218	2	2	2-fold
ecoli	3	CAG	AAG	1	3015	Gln	1.53720728534258	Lys	0.429423975090815	1	AAG>CAG	Lys>Gln	1.2751	2	2	2-fold
ecoli	3	CAT	AAT	1	812	His	0.80595084087969	Asn	0.589968432129077	1	AAT>CAT	Asn>His	0.3119	2	2	2-fold
ecoli	3	CAT	TAT	1	812	His	0.80595084087969	Tyr	0.923677151914167	1	TAT>CAT	Tyr>His	-0.1363	2	2	2-fold
ecoli	3	GAA	GAC	2	5535	Glu	1.47217741935484	Asp	0.890698772426818	1	GAC>GAA	Asp>Glu	0.5024	2	2	2-fold
ecoli	3	GAA	GAT	3	5535	Glu	1.47217741935484	Asp	1.10930122757318	1	GAT>GAA	Asp>Glu	0.283	2	2	2-fold
ecoli	3	GAC	GAA	2	2115	Asp	0.948207171314741	Glu	1.46643647811516	1	GAA>GAC	Glu>Asp	-0.436	2	2	2-fold
ecoli	3	GAC	GAG	1	2115	Asp	0.948207171314741	Glu	0.533563521884838	1	GAG>GAC	Glu>Asp	0.5749	2	2	2-fold
ecoli	3	GAG	GAT	3	1453	Glu	0.527822580645161	Asp	1.10930122757318	1	GAT>GAG	Asp>Glu	-0.7426	2	2	2-fold
ecoli	3	GAT	GAA	2	3046	Asp	1.05179282868526	Glu	1.46643647811516	1	GAA>GAT	Glu>Asp	-0.3323	2	2	2-fold
ecoli	3	GAT	GAG	2	3046	Asp	1.05179282868526	Glu	0.533563521884838	1	GAG>GAT	Glu>Asp	0.6786	2	2	2-fold
ecoli	3	GCA	ACA	1	1226	Ala	0.83835465676159	Thr	0.296684576071288	1	ACA>GCA	Thr>Ala	1.0386	4	4	4-fold
ecoli	3	GCA	GTA	1	1226	Ala	0.83835465676159	Val	0.682359356539126	1	GTA>GCA	Val>Ala	0.2059	4	4	4-fold
ecoli	3	GCC	ACC	2	1401	Ala	0.895033704773696	Thr	2.00969728738042	1	ACC>GCC	Thr>Ala	-0.8088	4	4	4-fold
ecoli	3	GCC	GTC	1	1401	Ala	0.895033704773696	Val	0.714714168863037	1	GTC>GCC	Val>Ala	0.225	4	4	4-fold
ecoli	3	GGT	GCT	1	2614	Gly	1.72627270401637	Ala	0.815237036007229	1	GCT>GGT	Ala>Gly	0.7502	4	4	4-fold
ecoli	3	GTA	GCA	1	817	Val	0.5051907872121	Ala	0.831363825941888	1	GCA>GTA	Ala>Val	-0.4981	4	4	4-fold
ecoli	3	GTT	GCT	1	1989	Val	1.19298728085253	Ala	0.815237036007229	1	GCT>GTT	Ala>Val	0.3807	4	4	4-fold
ecoli	3	TAC	CAC	1	1287	Tyr	1	His	1.15196876016922	1	CAC>TAC	His>Tyr	-0.1415	2	2	2-fold
spneumoniae	1	AAA	AAC	2	3787	Lys	1.08067896060352	Asn	0.502560480310789	1	AAC>AAA	Asn>Lys	0.7655	2	2	2-fold
spneumoniae	1	AAA	AAT	2	3787	Lys	1.08067896060352	Asn	1.49743951968921	1	AAT>AAA	Asn>Lys	-0.3261	2	2	2-fold
spneumoniae	1	AAA	CAA	13	3787	Lys	1.08067896060352	Gln	1.07576617480136	1	CAA>AAA	Gln>Lys	0.0046	2	2	2-fold
spneumoniae	1	AAA	GAA	14	3787	Lys	1.08067896060352	Glu	1.2824540330777	1	GAA>AAA	Glu>Lys	-0.1712	2	2	2-fold
spneumoniae	1	AAC	AAA	4	711	Asn	0.496641922940969	Lys	1.09048821548822	1	AAA>AAC	Lys>Asn	-0.7864	2	2	2-fold
spneumoniae	1	AAC	GAC	4	711	Asn	0.496641922940969	Asp	0.613749839969274	1	GAC>AAC	Asp>Asn	-0.2117	2	2	2-fold
spneumoniae	1	AAG	AAC	1	3077	Lys	0.919321039396479	Asn	0.502560480310789	1	AAC>AAG	Asn>Lys	0.6038	2	2	2-fold
spneumoniae	1	AAG	AAT	1	3077	Lys	0.919321039396479	Asn	1.49743951968921	1	AAT>AAG	Asn>Lys	-0.4878	2	2	2-fold
spneumoniae	1	AAG	CAG	6	3077	Lys	0.919321039396479	Gln	0.924233825198638	1	CAG>AAG	Gln>Lys	-0.0053	2	2	2-fold
spneumoniae	1	AAG	GAG	2	3077	Lys	0.919321039396479	Glu	0.717545966922295	1	GAG>AAG	Glu>Lys	0.2478	2	2	2-fold
spneumoniae	1	AAT	AAG	4	3198	Asn	1.50335807705903	Lys	0.909511784511785	1	AAG>AAT	Lys>Asn	0.5025	2	2	2-fold
spneumoniae	1	AAT	CAT	4	3198	Asn	1.50335807705903	His	1.37459494491251	1	CAT>AAT	His>Asn	0.0895	2	2	2-fold
spneumoniae	1	AAT	GAT	19	3198	Asn	1.50335807705903	Asp	1.38625016003073	1	GAT>AAT	Asp>Asn	0.0811	2	2	2-fold
spneumoniae	1	ACA	CCA	1	1375	Thr	1.16727964489537	Pro	1.43213004010977	1	CCA>ACA	Pro>Thr	-0.2045	4	4	4-fold
spneumoniae	1	ACA	GCA	6	1375	Thr	1.16727964489537	Ala	0.932676518883415	1	GCA>ACA	Ala>Thr	0.2244	4	4	4-fold
spneumoniae	1	ACC	CCC	1	1245	Thr	1.20076093849081	Pro	0.606290901414397	1	CCC>ACC	Pro>Thr	0.6833	4	4	4-fold
spneumoniae	1	ACC	GCC	11	1245	Thr	1.20076093849081	Ala	1.07060755336617	1	GCC>ACC	Ala>Thr	0.1147	4	4	4-fold
spneumoniae	1	ACT	CCT	1	1076	Thr	1.07393785668992	Pro	1.5402153261558	1	CCT>ACT	Pro>Thr	-0.3606	4	4	4-fold
spneumoniae	1	ACT	GCT	18	1076	Thr	1.07393785668992	Ala	1.51453684922245	1	GCT>ACT	Ala>Thr	-0.3438	4	4	4-fold
spneumoniae	1	CAA	AAA	11	2785	Gln	1.07971830985915	Lys	1.09048821548822	1	AAA>CAA	Lys>Gln	-0.0099	2	2	2-fold
spneumoniae	1	CAA	CAT	1	2785	Gln	1.07971830985915	His	1.37459494491251	1	CAT>CAA	His>Gln	-0.2414	2	2	2-fold
spneumoniae	1	CAA	GAA	4	2785	Gln	1.07971830985915	Glu	1.2824540330777	1	GAA>CAA	Glu>Gln	-0.1721	2	2	2-fold
spneumoniae	1	CAC	AAC	1	533	His	0.631681243926142	Asn	0.502560480310789	1	AAC>CAC	Asn>His	0.2286	2	2	2-fold
spneumoniae	1	CAC	TAC	1	533	His	0.631681243926142	Tyr	0.596399230903688	1	TAC>CAC	Tyr>His	0.0575	2	2	2-fold
spneumoniae	1	CAG	AAG	1	2188	Gln	0.920281690140845	Lys	0.909511784511785	1	AAG>CAG	Lys>Gln	0.0118	2	2	2-fold
spneumoniae	1	CAG	CAC	2	2188	Gln	0.920281690140845	His	0.625405055087492	1	CAC>CAG	His>Gln	0.3862	2	2	2-fold
spneumoniae	1	CAG	CAT	5	2188	Gln	0.920281690140845	His	1.37459494491251	1	CAT>CAG	His>Gln	-0.4012	2	2	2-fold
spneumoniae	1	CAG	GAG	5	2188	Gln	0.920281690140845	Glu	0.717545966922295	1	GAG>CAG	Glu>Gln	0.2488	2	2	2-fold
spneumoniae	1	CAT	AAT	5	1503	His	1.36831875607386	Asn	1.49743951968921	1	AAT>CAT	Asn>His	-0.0902	2	2	2-fold
spneumoniae	1	CAT	CAA	1	1503	His	1.36831875607386	Gln	1.07576617480136	1	CAA>CAT	Gln>His	0.2405	2	2	2-fold
spneumoniae	1	CAT	CAG	4	1503	His	1.36831875607386	Gln	0.924233825198638	1	CAG>CAT	Gln>His	0.3923	2	2	2-fold
spneumoniae	1	CAT	GAT	1	1503	His	1.36831875607386	Asp	1.38625016003073	1	GAT>CAT	Asp>His	-0.013	2	2	2-fold
spneumoniae	1	CAT	TAT	4	1503	His	1.36831875607386	Tyr	1.40360076909631	1	TAT>CAT	Tyr>His	-0.0255	2	2	2-fold
spneumoniae	1	CCT	GCT	4	1172	Pro	1.57363194591168	Ala	1.51453684922245	1	GCT>CCT	Ala>Pro	0.0383	4	4	4-fold
spneumoniae	1	GAA	AAA	13	5174	Glu	1.28053048443544	Lys	1.09048821548822	1	AAA>GAA	Lys>Glu	0.1606	2	2	2-fold
spneumoniae	1	GAA	CAA	3	5174	Glu	1.28053048443544	Gln	1.07576617480136	1	CAA>GAA	Gln>Glu	0.1742	2	2	2-fold
spneumoniae	1	GAA	GAC	12	5174	Glu	1.28053048443544	Asp	0.613749839969274	1	GAC>GAA	Asp>Glu	0.7354	2	2	2-fold
spneumoniae	1	GAA	GAT	13	5174	Glu	1.28053048443544	Asp	1.38625016003073	1	GAT>GAA	Asp>Glu	-0.0793	2	2	2-fold
spneumoniae	1	GAC	AAC	5	1196	Asp	0.617919670442842	Asn	0.502560480310789	1	AAC>GAC	Asn>Asp	0.2066	2	2	2-fold
spneumoniae	1	GAC	GAA	6	1196	Asp	0.617919670442842	Glu	1.2824540330777	1	GAA>GAC	Glu>Asp	-0.7301	2	2	2-fold
spneumoniae	1	GAC	GAG	6	1196	Asp	0.617919670442842	Glu	0.717545966922295	1	GAG>GAC	Glu>Asp	-0.1495	2	2	2-fold
spneumoniae	1	GAG	AAG	3	2404	Glu	0.719469515564561	Lys	0.909511784511785	1	AAG>GAG	Lys>Glu	-0.2344	2	2	2-fold
spneumoniae	1	GAG	CAG	1	2404	Glu	0.719469515564561	Gln	0.924233825198638	1	CAG>GAG	Gln>Glu	-0.2504	2	2	2-fold
spneumoniae	1	GAG	GAC	2	2404	Glu	0.719469515564561	Asp	0.613749839969274	1	GAC>GAG	Asp>Glu	0.1589	2	2	2-fold
spneumoniae	1	GAG	GAT	6	2404	Glu	0.719469515564561	Asp	1.38625016003073	1	GAT>GAG	Asp>Glu	-0.6558	2	2	2-fold
spneumoniae	1	GAT	AAT	9	3847	Asp	1.38208032955716	Asn	1.49743951968921	1	AAT>GAT	Asn>Asp	-0.0802	2	2	2-fold
spneumoniae	1	GAT	GAA	10	3847	Asp	1.38208032955716	Glu	1.2824540330777	1	GAA>GAT	Glu>Asp	0.0748	2	2	2-fold
spneumoniae	1	GAT	GAG	14	3847	Asp	1.38208032955716	Glu	0.717545966922295	1	GAG>GAT	Glu>Asp	0.6554	2	2	2-fold
spneumoniae	1	GAT	TAT	1	3847	Asp	1.38208032955716	Tyr	1.40360076909631	1	TAT>GAT	Tyr>Asp	-0.0154	2	2	2-fold
spneumoniae	1	GCA	ACA	5	1284	Ala	0.939519629593904	Thr	1.18268376285388	1	ACA>GCA	Thr>Ala	-0.2302	4	4	4-fold
spneumoniae	1	GCA	GGA	1	1284	Ala	0.939519629593904	Gly	1.24785419095051	1	GGA>GCA	Gly>Ala	-0.2838	4	4	4-fold
spneumoniae	1	GCA	GTA	1	1284	Ala	0.939519629593904	Val	0.657784693182923	1	GTA>GCA	Val>Ala	0.3564	4	4	4-fold
spneumoniae	1	GCC	ACC	2	1302	Ala	1.05797241246262	Thr	1.18979306842707	1	ACC>GCC	Thr>Ala	-0.1174	4	4	4-fold
spneumoniae	1	GCC	GTC	1	1302	Ala	1.05797241246262	Val	1.07283866575902	1	GTC>GCC	Val>Ala	-0.014	4	4	4-fold
spneumoniae	1	GCG	GTG	2	571	Ala	0.473039452107649	Val	0.883010794515219	1	GTG>GCG	Val>Ala	-0.6241	4	4	4-fold
spneumoniae	1	GCT	ACT	5	2175	Ala	1.52946850583583	Thr	1.07858321696077	1	ACT>GCT	Thr>Ala	0.3492	4	4	4-fold
spneumoniae	1	GCT	CCT	1	2175	Ala	1.52946850583583	Pro	1.5402153261558	1	CCT>GCT	Pro>Ala	-0.007	4	4	4-fold
spneumoniae	1	GCT	GTT	7	2175	Ala	1.52946850583583	Val	1.38636584654284	1	GTT>GCT	Val>Ala	0.0982	4	4	4-fold
spneumoniae	1	GGA	GCA	2	1719	Gly	1.24867724867725	Ala	0.932676518883415	1	GCA>GGA	Ala>Gly	0.2918	4	4	4-fold
spneumoniae	1	GGT	GCT	1	1863	Gly	1.37481481481481	Ala	1.51453684922245	1	GCT>GGT	Ala>Gly	-0.0968	4	4	4-fold
spneumoniae	1	GTA	GCA	18	816	Val	0.661319934293168	Ala	0.932676518883415	1	GCA>GTA	Ala>Val	-0.3438	4	4	4-fold
spneumoniae	1	GTC	GCC	10	1415	Val	1.06599671465842	Ala	1.07060755336617	1	GCC>GTC	Ala>Val	-0.0043	4	4	4-fold
spneumoniae	1	GTG	GCG	1	1288	Val	0.854575321287081	Ala	0.482179078527963	1	GCG>GTG	Ala>Val	0.5722	4	4	4-fold
spneumoniae	1	GTT	GCT	12	2075	Val	1.41810802976133	Ala	1.51453684922245	1	GCT>GTT	Ala>Val	-0.0658	4	4	4-fold
spneumoniae	1	TAC	CAC	4	987	Tyr	0.587927424982554	His	0.625405055087492	1	CAC>TAC	His>Tyr	-0.0618	2	2	2-fold
spneumoniae	1	TAC	TTC	1	987	Tyr	0.587927424982554	Phe	0.497641191535247	1	TTC>TAC	Phe>Tyr	0.1667	2	2	2-fold
spneumoniae	1	TAT	AAT	1	3125	Tyr	1.41207257501745	Asn	1.49743951968921	1	AAT>TAT	Asn>Tyr	-0.0587	2	2	2-fold
spneumoniae	1	TAT	CAT	12	3125	Tyr	1.41207257501745	His	1.37459494491251	1	CAT>TAT	His>Tyr	0.0269	2	2	2-fold
spneumoniae	1	TAT	TGT	1	3125	Tyr	1.41207257501745	Cys	1.46208530805687	1	TGT>TAT	Cys>Tyr	-0.0348	2	2	2-fold
spneumoniae	1	TAT	TTT	6	3125	Tyr	1.41207257501745	Phe	1.50235880846475	1	TTT>TAT	Phe>Tyr	-0.062	2	2	2-fold
spneumoniae	1	TGT	TAT	1	438	Cys	1.4622641509434	Tyr	1.40360076909631	1	TAT>TGT	Tyr>Cys	0.0409	2	2	2-fold
spneumoniae	1	TGT	TTT	2	438	Cys	1.4622641509434	Phe	1.50235880846475	1	TTT>TGT	Phe>Cys	-0.027	2	2	2-fold
spneumoniae	1	TTC	TAC	2	1125	Phe	0.496096904441454	Tyr	0.596399230903688	1	TAC>TTC	Tyr>Phe	-0.1841	2	2	2-fold
spneumoniae	1	TTC	TGC	1	1125	Phe	0.496096904441454	Cys	0.537914691943128	1	TGC>TTC	Cys>Phe	-0.0809	2	2	2-fold
spneumoniae	1	TTT	TAT	2	4581	Phe	1.50390309555855	Tyr	1.40360076909631	1	TAT>TTT	Tyr>Phe	0.069	2	2	2-fold
spneumoniae	2	AAA	AAC	1	2814	Lys	1.17248774509804	Asn	0.6496138996139	1	AAC>AAA	Asn>Lys	0.5904	2	2	2-fold
spneumoniae	2	AAA	AAT	4	2814	Lys	1.17248774509804	Asn	1.3503861003861	1	AAT>AAA	Asn>Lys	-0.1413	2	2	2-fold
spneumoniae	2	AAA	CAA	7	2814	Lys	1.17248774509804	Gln	1.34599050711966	1	CAA>AAA	Gln>Lys	-0.138	2	2	2-fold
spneumoniae	2	AAA	GAA	8	2814	Lys	1.17248774509804	Glu	1.43496503496503	1	GAA>AAA	Glu>Lys	-0.202	2	2	2-fold
spneumoniae	2	AAC	AAG	1	722	Asn	0.643203883495146	Lys	0.832046928064217	1	AAG>AAC	Lys>Asn	-0.2574	2	2	2-fold
spneumoniae	2	AAC	CAC	1	722	Asn	0.643203883495146	His	0.809498111171074	1	CAC>AAC	His>Asn	-0.2299	2	2	2-fold
spneumoniae	2	AAC	GAC	3	722	Asn	0.643203883495146	Asp	0.714917713678995	1	GAC>AAC	Asp>Asn	-0.1057	2	2	2-fold
spneumoniae	2	AAG	AAC	1	1866	Lys	0.827512254901961	Asn	0.6496138996139	1	AAC>AAG	Asn>Lys	0.242	2	2	2-fold
spneumoniae	2	AAG	AAT	2	1866	Lys	0.827512254901961	Asn	1.3503861003861	1	AAT>AAG	Asn>Lys	-0.4897	2	2	2-fold
spneumoniae	2	AAG	CAG	2	1866	Lys	0.827512254901961	Gln	0.65400949288034	1	CAG>AAG	Gln>Lys	0.2353	2	2	2-fold
spneumoniae	2	AAG	GAG	1	1866	Lys	0.827512254901961	Glu	0.565034965034965	1	GAG>AAG	Glu>Lys	0.3815	2	2	2-fold
spneumoniae	2	AAT	AAA	2	2015	Asn	1.35679611650485	Lys	1.16795307193578	1	AAA>AAT	Lys>Asn	0.1499	2	2	2-fold
spneumoniae	2	AAT	AAG	3	2015	Asn	1.35679611650485	Lys	0.832046928064217	1	AAG>AAT	Lys>Asn	0.4889	2	2	2-fold
spneumoniae	2	AAT	GAT	8	2015	Asn	1.35679611650485	Asp	1.28508228632101	1	GAT>AAT	Asp>Asn	0.0543	2	2	2-fold
spneumoniae	2	ACA	GCA	3	1076	Thr	1.30462223872285	Ala	1.0051652892562	1	GCA>ACA	Ala>Thr	0.2607	4	4	4-fold
spneumoniae	2	ACC	GCC	2	712	Thr	1.01726378318173	Ala	1.00154958677686	1	GCC>ACC	Ala>Thr	0.0156	4	4	4-fold
spneumoniae	2	ACT	GCT	6	899	Thr	1.26898087989605	Ala	1.57592975206612	1	GCT>ACT	Ala>Thr	-0.2166	4	4	4-fold
spneumoniae	2	CAA	AAA	7	2051	Gln	1.33748133399701	Lys	1.16795307193578	1	AAA>CAA	Lys>Gln	0.1355	2	2	2-fold
spneumoniae	2	CAA	CAT	1	2051	Gln	1.33748133399701	His	1.19050188882893	1	CAT>CAA	His>Gln	0.1164	2	2	2-fold
spneumoniae	2	CAA	GAA	5	2051	Gln	1.33748133399701	Glu	1.43496503496503	1	GAA>CAA	Glu>Gln	-0.0703	2	2	2-fold
spneumoniae	2	CAC	TAC	1	424	His	0.828770799785293	Tyr	0.736115107913669	1	TAC>CAC	Tyr>His	0.1185	2	2	2-fold
spneumoniae	2	CAG	AAG	4	812	Gln	0.662518666002987	Lys	0.832046928064217	1	AAG>CAG	Lys>Gln	-0.2278	2	2	2-fold
spneumoniae	2	CAG	CAT	1	812	Gln	0.662518666002987	His	1.19050188882893	1	CAT>CAG	His>Gln	-0.586	2	2	2-fold
spneumoniae	2	CAT	AAT	2	774	His	1.17122920021471	Asn	1.3503861003861	1	AAT>CAT	Asn>His	-0.1423	2	2	2-fold
spneumoniae	2	CAT	TAT	3	774	His	1.17122920021471	Tyr	1.26388489208633	1	TAT>CAT	Tyr>His	-0.0761	2	2	2-fold
spneumoniae	2	CCT	ACT	1	767	Pro	1.43940795559667	Thr	1.25978382407752	1	ACT>CCT	Thr>Pro	0.1333	4	4	4-fold
spneumoniae	2	CCT	GCT	2	767	Pro	1.43940795559667	Ala	1.57592975206612	1	GCT>CCT	Ala>Pro	-0.0906	4	4	4-fold
spneumoniae	2	GAA	AAA	4	3915	Glu	1.43120805369128	Lys	1.16795307193578	1	AAA>GAA	Lys>Glu	0.2033	2	2	2-fold
spneumoniae	2	GAA	CAA	3	3915	Glu	1.43120805369128	Gln	1.34599050711966	1	CAA>GAA	Gln>Glu	0.0614	2	2	2-fold
spneumoniae	2	GAA	GAC	5	3915	Glu	1.43120805369128	Asp	0.714917713678995	1	GAC>GAA	Asp>Glu	0.694	2	2	2-fold
spneumoniae	2	GAA	GAT	4	3915	Glu	1.43120805369128	Asp	1.28508228632101	1	GAT>GAA	Asp>Glu	0.1077	2	2	2-fold
spneumoniae	2	GAC	AAC	1	1063	Asp	0.717632552404439	Asn	0.6496138996139	1	AAC>GAC	Asn>Asp	0.0996	2	2	2-fold
spneumoniae	2	GAC	GAA	6	1063	Asp	0.717632552404439	Glu	1.43496503496503	1	GAA>GAC	Glu>Asp	-0.6929	2	2	2-fold
spneumoniae	2	GAC	GAG	3	1063	Asp	0.717632552404439	Glu	0.565034965034965	1	GAG>GAC	Glu>Asp	0.239	2	2	2-fold
spneumoniae	2	GAG	CAG	1	1161	Glu	0.568791946308725	Gln	0.65400949288034	1	CAG>GAG	Gln>Glu	-0.1396	2	2	2-fold
spneumoniae	2	GAG	GAC	7	1161	Glu	0.568791946308725	Asp	0.714917713678995	1	GAC>GAG	Asp>Glu	-0.2286	2	2	2-fold
spneumoniae	2	GAG	GAT	4	1161	Glu	0.568791946308725	Asp	1.28508228632101	1	GAT>GAG	Asp>Glu	-0.815	2	2	2-fold
spneumoniae	2	GAT	AAT	4	2560	Asp	1.28236744759556	Asn	1.3503861003861	1	AAT>GAT	Asn>Asp	-0.0517	2	2	2-fold
spneumoniae	2	GAT	GAA	9	2560	Asp	1.28236744759556	Glu	1.43496503496503	1	GAA>GAT	Glu>Asp	-0.1124	2	2	2-fold
spneumoniae	2	GCA	CCA	1	1086	Ala	0.996502137582589	Pro	1.8920245398773	1	CCA>GCA	Pro>Ala	-0.6411	4	4	4-fold
spneumoniae	2	GCA	GTA	2	1086	Ala	0.996502137582589	Val	0.712132089016511	1	GTA>GCA	Val>Ala	0.3359	4	4	4-fold
spneumoniae	2	GCT	ACT	1	1725	Ala	1.58880684026428	Thr	1.25978382407752	1	ACT>GCT	Thr>Ala	0.232	4	4	4-fold
spneumoniae	2	GCT	GGT	3	1725	Ala	1.58880684026428	Gly	1.66299592698748	1	GGT>GCT	Gly>Ala	-0.0456	4	4	4-fold
spneumoniae	2	GCT	GTT	3	1725	Ala	1.58880684026428	Val	1.46791098348887	1	GTT>GCT	Val>Ala	0.0791	4	4	4-fold
spneumoniae	2	GGC	GCC	1	327	Gly	0.585218702865762	Ala	1.00154958677686	1	GCC>GGC	Ala>Gly	-0.5372	4	4	4-fold
spneumoniae	2	GTA	GCA	7	641	Val	0.683428571428571	Ala	1.0051652892562	1	GCA>GTA	Ala>Val	-0.3857	4	4	4-fold
spneumoniae	2	GTC	GCC	2	929	Val	1.036	Ala	1.00154958677686	1	GCC>GTC	Ala>Val	0.0338	4	4	4-fold
spneumoniae	2	GTG	GCG	3	716	Val	0.774857142857143	Ala	0.417355371900826	1	GCG>GTG	Ala>Val	0.6186	4	4	4-fold
spneumoniae	2	GTT	GCT	10	1593	Val	1.50571428571429	Ala	1.57592975206612	1	GCT>GTT	Ala>Val	-0.0456	4	4	4-fold
spneumoniae	2	TAC	CAC	1	767	Tyr	0.743071593533487	His	0.809498111171074	1	CAC>TAC	His>Tyr	-0.0856	2	2	2-fold
spneumoniae	2	TAC	GAC	1	767	Tyr	0.743071593533487	Asp	0.714917713678995	1	GAC>TAC	Asp>Tyr	0.0386	2	2	2-fold
spneumoniae	2	TAC	TTC	1	767	Tyr	0.743071593533487	Phe	0.641787606542271	1	TTC>TAC	Phe>Tyr	0.1465	2	2	2-fold
spneumoniae	2	TAT	CAT	2	1606	Tyr	1.25692840646651	His	1.19050188882893	1	CAT>TAT	His>Tyr	0.0543	2	2	2-fold
spneumoniae	2	TAT	TGT	1	1606	Tyr	1.25692840646651	Cys	1.45454545454545	1	TGT>TAT	Cys>Tyr	-0.146	2	2	2-fold
spneumoniae	2	TAT	TTT	2	1606	Tyr	1.25692840646651	Phe	1.35821239345773	1	TTT>TAT	Phe>Tyr	-0.0775	2	2	2-fold
spneumoniae	2	TGT	TAT	1	287	Cys	1.44705882352941	Tyr	1.26388489208633	1	TAT>TGT	Tyr>Cys	0.1353	2	2	2-fold
spneumoniae	2	TGT	TTT	1	287	Cys	1.44705882352941	Phe	1.35821239345773	1	TTT>TGT	Phe>Cys	0.0634	2	2	2-fold
spneumoniae	2	TTC	TGC	1	901	Phe	0.644536652835408	Cys	0.545454545454545	1	TGC>TTC	Cys>Phe	0.1669	2	2	2-fold
spneumoniae	2	TTT	TAT	2	2337	Phe	1.35546334716459	Tyr	1.26388489208633	1	TAT>TTT	Tyr>Phe	0.0699	2	2	2-fold
spneumoniae	2	TTT	TGT	1	2337	Phe	1.35546334716459	Cys	1.45454545454545	1	TGT>TTT	Cys>Phe	-0.0705	2	2	2-fold
spneumoniae	3	AAA	AAC	1	3792	Lys	1.48433000169405	Asn	1.15295966474594	1	AAC>AAA	Asn>Lys	0.2526	2	2	2-fold
spneumoniae	3	AAA	AAT	2	3792	Lys	1.48433000169405	Asn	0.84704033525406	1	AAT>AAA	Asn>Lys	0.5609	2	2	2-fold
spneumoniae	3	AAA	CAA	1	3792	Lys	1.48433000169405	Gln	1.72923076923077	1	CAA>AAA	Gln>Lys	-0.1527	2	2	2-fold
spneumoniae	3	AAA	GAA	7	3792	Lys	1.48433000169405	Glu	1.62341907062669	1	GAA>AAA	Glu>Lys	-0.0896	2	2	2-fold
spneumoniae	3	AAC	AAA	1	1549	Asn	1.13232217573222	Lys	1.47968032647509	1	AAA>AAC	Lys>Asn	-0.2675	2	2	2-fold
spneumoniae	3	AAC	CAC	2	1549	Asn	1.13232217573222	His	1.23645634161887	1	CAC>AAC	His>Asn	-0.088	2	2	2-fold
spneumoniae	3	AAC	GAC	3	1549	Asn	1.13232217573222	Asp	0.880166856276071	1	GAC>AAC	Asp>Asn	0.2519	2	2	2-fold
spneumoniae	3	AAG	AAC	1	1076	Lys	0.515669998305946	Asn	1.15295966474594	1	AAC>AAG	Asn>Lys	-0.8045	2	2	2-fold
spneumoniae	3	AAG	GAG	1	1076	Lys	0.515669998305946	Glu	0.376580929373312	1	GAG>AAG	Glu>Lys	0.3143	2	2	2-fold
spneumoniae	3	AAT	CAT	1	1154	Asn	0.867677824267782	His	0.763543658381134	1	CAT>AAT	His>Asn	0.1278	2	2	2-fold
spneumoniae	3	AAT	GAT	9	1154	Asn	0.867677824267782	Asp	1.11983314372393	1	GAT>AAT	Asp>Asn	-0.2551	2	2	2-fold
spneumoniae	3	ACA	GCA	3	1439	Thr	1.5581253804017	Ala	1.1680806590434	1	GCA>ACA	Ala>Thr	0.2881	4	4	4-fold
spneumoniae	3	ACC	GCC	1	329	Thr	0.537228646784338	Ala	0.700848395426042	1	GCC>ACC	Ala>Thr	-0.2658	4	4	4-fold
spneumoniae	3	ACG	GCG	1	107	Thr	0.229661188882126	Ala	0.321652526742899	1	GCG>ACG	Ala>Thr	-0.3367	4	4	4-fold
spneumoniae	3	ACT	CCT	1	1518	Thr	1.67498478393183	Pro	1.15352429996781	1	CCT>ACT	Pro>Thr	0.373	4	4	4-fold
spneumoniae	3	ACT	GCT	12	1518	Thr	1.67498478393183	Ala	1.80941841878766	1	GCT>ACT	Ala>Thr	-0.0772	4	4	4-fold
spneumoniae	3	CAA	AAA	4	2260	Gln	1.73360655737705	Lys	1.47968032647509	1	AAA>CAA	Lys>Gln	0.1584	2	2	2-fold
spneumoniae	3	CAA	GAA	3	2260	Gln	1.73360655737705	Glu	1.62341907062669	1	GAA>CAA	Glu>Gln	0.0657	2	2	2-fold
spneumoniae	3	CAC	AAC	1	699	His	1.21510883482714	Asn	1.15295966474594	1	AAC>CAC	Asn>His	0.0525	2	2	2-fold
spneumoniae	3	CAG	AAG	1	222	Gln	0.266393442622951	Lys	0.520319673524911	1	AAG>CAG	Lys>Gln	-0.6693	2	2	2-fold
spneumoniae	3	CAG	GAG	1	222	Gln	0.266393442622951	Glu	0.376580929373312	1	GAG>CAG	Glu>Gln	-0.346	2	2	2-fold
spneumoniae	3	CAT	AAT	1	412	His	0.784891165172855	Asn	0.84704033525406	1	AAT>CAT	Asn>His	-0.0762	2	2	2-fold
spneumoniae	3	CCT	GCT	1	673	Pro	1.16029553485384	Ala	1.80941841878766	1	GCT>CCT	Ala>Pro	-0.4443	4	4	4-fold
spneumoniae	3	GAA	AAA	1	4919	Glu	1.63527907967618	Lys	1.47968032647509	1	AAA>GAA	Lys>Glu	0.1	2	2	2-fold
spneumoniae	3	GAA	CAA	3	4919	Glu	1.63527907967618	Gln	1.72923076923077	1	CAA>GAA	Gln>Glu	-0.0559	2	2	2-fold
spneumoniae	3	GAA	GAC	3	4919	Glu	1.63527907967618	Asp	0.880166856276071	1	GAC>GAA	Asp>Glu	0.6194	2	2	2-fold
spneumoniae	3	GAA	GAT	4	4919	Glu	1.63527907967618	Asp	1.11983314372393	1	GAT>GAA	Asp>Glu	0.3786	2	2	2-fold
spneumoniae	3	GAC	AAC	1	1476	Asp	0.88450597382894	Asn	1.15295966474594	1	AAC>GAC	Asn>Asp	-0.265	2	2	2-fold
spneumoniae	3	GAC	GAA	5	1476	Asp	0.88450597382894	Glu	1.62341907062669	1	GAA>GAC	Glu>Asp	-0.6072	2	2	2-fold
spneumoniae	3	GAG	GAC	1	798	Glu	0.364720920323818	Asp	0.880166856276071	1	GAC>GAG	Asp>Glu	-0.8808	2	2	2-fold
spneumoniae	3	GAG	GAT	4	798	Glu	0.364720920323818	Asp	1.11983314372393	1	GAT>GAG	Asp>Glu	-1.1216	2	2	2-fold
spneumoniae	3	GAT	AAT	4	2208	Asp	1.11549402617106	Asn	0.84704033525406	1	AAT>GAT	Asn>Asp	0.2753	2	2	2-fold
spneumoniae	3	GAT	GAA	2	2208	Asp	1.11549402617106	Glu	1.62341907062669	1	GAA>GAT	Glu>Asp	-0.3752	2	2	2-fold
spneumoniae	3	GAT	GAG	3	2208	Asp	1.11549402617106	Glu	0.376580929373312	1	GAG>GAT	Glu>Asp	1.0857	2	2	2-fold
spneumoniae	3	GCA	ACA	1	1612	Ala	1.17084001480202	Thr	1.54893617021277	1	ACA>GCA	Thr>Ala	-0.2798	4	4	4-fold
spneumoniae	3	GCA	GGA	1	1612	Ala	1.17084001480202	Gly	1.08992805755396	1	GGA>GCA	Gly>Ala	0.0716	4	4	4-fold
spneumoniae	3	GCA	GTA	1	1612	Ala	1.17084001480202	Val	0.898146817985922	1	GTA>GCA	Val>Ala	0.2651	4	4	4-fold
spneumoniae	3	GCT	ACT	2	2592	Ala	1.80732700135685	Thr	1.66079027355623	1	ACT>GCT	Thr>Ala	0.0846	4	4	4-fold
spneumoniae	3	GCT	GGT	2	2592	Ala	1.80732700135685	Gly	2.21402877697842	1	GGT>GCT	Gly>Ala	-0.203	4	4	4-fold
spneumoniae	3	GGC	GCC	1	255	Gly	0.407318536292741	Ala	0.700848395426042	1	GCC>GGC	Ala>Gly	-0.5426	4	4	4-fold
spneumoniae	3	GTA	GCA	10	1072	Val	0.901102046658079	Ala	1.1680806590434	1	GCA>GTA	Ala>Val	-0.2595	4	4	4-fold
spneumoniae	3	GTG	GCG	3	492	Val	0.507227708601689	Ala	0.321652526742899	1	GCG>GTG	Ala>Val	0.4554	4	4	4-fold
spneumoniae	3	GTT	GCT	2	2430	Val	1.8680406469157	Ala	1.80941841878766	1	GCT>GTT	Ala>Val	0.0319	4	4	4-fold
spneumoniae	3	TAT	GAT	1	836	Tyr	0.827660336796847	Asp	1.11983314372393	1	GAT>TAT	Asp>Tyr	-0.3023	2	2	2-fold
spneumoniae	3	TAT	TTT	1	836	Tyr	0.827660336796847	Phe	1.07486478793054	1	TTT>TAT	Phe>Tyr	-0.2613	2	2	2-fold
spneumoniae	3	TTC	TAC	1	1258	Phe	0.930563460443939	Tyr	1.16045845272206	1	TAC>TTC	Tyr>Phe	-0.2208	2	2	2-fold
spneumoniae	3	TTT	TAT	1	1553	Phe	1.06943653955606	Tyr	0.839541547277937	1	TAT>TTT	Tyr>Phe	0.242	2	2	2-fold
